# Supplementary material for: 2-(o-Tol­yloxy)pyrimidine
Source: Acta Crystallogr Sect E Struct Rep Online. 2009 Jul 18;65(Pt 8):o1880. doi: 10.1107/S1600536809026609 (PMC2977185; doi:10.1107/S1600536809026609)
Supplement: Supplementary file 2 [file e-65-o1880-Isup2.hkl]

# 
# h,k,l, Fc-squared, Fo-squared, sigma(Fo-squared) and status flag 
# 
data_I
_shelx_title '  Pca21' 
_shelx_refln_list_code          4 
_shelx_F_calc_maximum      249.14 
_exptl_crystal_F_000       784.00 
_reflns_d_resolution_high  0.7698 
 
loop_ 
 _symmetry_equiv_pos_as_xyz 
 'x, y, z' 
 '-x, -y, z+1/2' 
 'x+1/2, -y, z' 
 '-x+1/2, y, z+1/2' 
 
_cell_length_a     7.5197 
_cell_length_b    12.7997 
_cell_length_c    20.3238 
_cell_angle_alpha  90.000 
_cell_angle_beta   90.000 
_cell_angle_gamma  90.000 
 
_shelx_F_squared_multiplier     1.000 
 
loop_ 
 _refln_index_h 
 _refln_index_k 
 _refln_index_l 
 _refln_F_squared_calc 
 _refln_F_squared_meas 
 _refln_F_squared_sigma 
 _refln_observed_status 
   2   0   0    33300.22    33106.81    583.03 o 
   4   0   0     1760.37     1896.18     37.02 o 
   6   0   0        0.30       -0.86      2.16 o 
   8   0   0        3.89       10.17      5.50 o 
   0   1   0       47.24       27.29      2.28 o 
   1   1   0     5012.68     5039.98     45.69 o 
   2   1   0     1401.98     1351.32     16.97 o 
   3   1   0      635.36      666.25      9.48 o 
   4   1   0     1672.90     1778.08     21.74 o 
   5   1   0        9.78       11.80      2.04 o 
   6   1   0       42.68       49.06      3.02 o 
   7   1   0        1.41        3.40      2.05 o 
   8   1   0       73.90       73.70      5.88 o 
   9   1   0       11.09       13.48      4.92 o 
   0   2   0    33337.99    29418.45    371.99 o 
   1   2   0      896.39      873.46      6.95 o 
   2   2   0     1969.21     2112.43     29.31 o 
   3   2   0        3.99        1.79      1.15 o 
   4   2   0       40.76       60.12      2.88 o 
   5   2   0      250.76      238.23      6.02 o 
   6   2   0        9.15        6.46      2.00 o 
   7   2   0       97.20       85.00      5.21 o 
   8   2   0        0.62        0.68      2.78 o 
   9   2   0       34.76       47.30     12.21 o 
   0   3   0        0.66        0.35      0.96 o 
   1   3   0     4181.13     4002.81     53.45 o 
   2   3   0       76.44       85.76      2.09 o 
   3   3   0     3598.54     3725.36     50.83 o 
   4   3   0       40.74       40.95      4.04 o 
   5   3   0      155.57      159.98      4.95 o 
   6   3   0      859.07      873.43     14.03 o 
   7   3   0        2.64        4.78      2.80 o 
   8   3   0        0.46       -1.00      2.73 o 
   9   3   0        0.31        1.92      4.28 o 
   0   4   0      181.40      153.73      5.38 o 
   1   4   0      409.69      406.06      6.18 o 
   2   4   0      304.75      337.38      4.26 o 
   3   4   0       43.31       47.93      1.79 o 
   4   4   0      197.64      185.56      4.18 o 
   5   4   0     1574.71     1492.09     26.89 o 
   6   4   0      177.54      170.27      7.91 o 
   7   4   0      110.11      108.67     11.15 o 
   8   4   0        5.79        3.52      3.12 o 
   9   4   0      101.80      105.27      6.91 o 
   0   5   0       11.40        9.51      1.74 o 
   1   5   0        2.79       12.31      1.22 o 
   2   5   0      642.77      681.33      9.45 o 
   3   5   0      111.63      121.08      8.32 o 
   4   5   0        0.98        2.70      2.15 o 
   5   5   0      148.28      140.35      6.73 o 
   6   5   0     1882.14     1805.16     31.71 o 
   7   5   0        1.95        1.80      5.73 o 
   8   5   0        0.32        1.28      2.95 o 
   9   5   0        0.72        1.06      3.59 o 
   0   6   0      607.97      605.91      9.24 o 
   1   6   0        9.57       10.19      1.30 o 
   2   6   0     1409.43     1476.63     18.20 o 
   3   6   0      247.21      254.71      4.74 o 
   4   6   0        0.77        1.05      2.42 o 
   5   6   0      360.84      326.85     10.46 o 
   6   6   0       14.85       13.99      3.90 o 
   7   6   0      367.13      342.88     21.67 o 
   8   6   0        9.86       10.44      4.77 o 
   9   6   0       59.47       61.87      6.07 o 
   0   7   0       66.55       65.87      3.29 o 
   1   7   0       84.18       85.62      2.93 o 
   2   7   0        8.14       11.18      1.39 o 
   3   7   0      226.10      247.35      4.95 o 
   4   7   0       36.90       36.04      4.08 o 
   5   7   0       59.09       69.31      5.75 o 
   6   7   0      321.04      309.72     11.25 o 
   7   7   0        9.63       11.06      5.30 o 
   8   7   0      104.65      113.14      8.63 o 
   0   8   0      277.84      274.68      6.30 o 
   1   8   0        0.28       -0.66      1.18 o 
   2   8   0      297.45      326.02      9.47 o 
   3   8   0      532.16      559.81      9.95 o 
   4   8   0       16.64       20.61      4.44 o 
   5   8   0     1386.61     1319.21     27.00 o 
   6   8   0        8.14        8.49      3.92 o 
   7   8   0       61.55       62.87      6.50 o 
   8   8   0        0.17       -4.36      6.58 o 
   0   9   0       69.46       67.83      3.62 o 
   1   9   0     2588.96     2513.22     37.09 o 
   2   9   0      114.83      109.42      3.66 o 
   3   9   0      525.15      515.56      9.95 o 
   4   9   0       49.78       46.86      5.02 o 
   5   9   0       84.43       73.91      9.41 o 
   6   9   0       70.02       63.39      6.27 o 
   7   9   0        1.44        4.45      3.82 o 
   8   9   0      374.69      415.74     12.76 o 
   0  10   0       66.67       73.54      4.94 o 
   1  10   0       30.00       33.41      3.02 o 
   2  10   0      106.90      106.88      4.26 o 
   3  10   0      541.64      521.04     13.88 o 
   4  10   0       21.66       22.43      4.35 o 
   5  10   0       41.43       30.88      6.91 o 
   6  10   0       79.90       68.91      7.39 o 
   7  10   0        0.44        0.47      4.01 o 
   0  11   0       64.99       52.54      8.24 o 
   1  11   0      771.96      717.85     29.14 o 
   2  11   0      122.06      123.96      4.90 o 
   3  11   0      319.84      301.05     12.89 o 
   4  11   0       18.40       19.94      4.41 o 
   5  11   0        0.15       -4.01      3.21 o 
   6  11   0      238.88      221.71      8.84 o 
   7  11   0        2.66        2.31      3.57 o 
   0  12   0      292.46      296.76     10.04 o 
   1  12   0        1.01        6.15      2.37 o 
   2  12   0      124.15      116.63      8.33 o 
   3  12   0       22.64       19.78      3.69 o 
   4  12   0        0.95        1.97      2.97 o 
   5  12   0        9.45        4.22      3.30 o 
   6  12   0        1.45       -0.50      3.30 o 
   0  13   0        4.66        4.19      3.32 o 
   1  13   0       18.25       21.24      3.15 o 
   2  13   0        1.11        3.16      2.83 o 
   3  13   0       22.93       20.24      3.89 o 
   4  13   0       61.44       62.58      5.49 o 
   5  13   0       22.37       16.16      5.73 o 
   6  13   0       43.56       59.45      6.03 o 
   0  14   0       30.53       28.87      6.96 o 
   1  14   0        1.73        3.03      4.91 o 
   2  14   0       55.05       57.54      5.68 o 
   3  14   0       24.41       25.44      4.30 o 
   4  14   0       51.67       57.83      5.42 o 
   5  14   0        0.02        0.52      3.46 o 
   0  15   0        1.33       -0.87      5.30 o 
   1  15   0        2.46        1.42      3.86 o 
   2  15   0        2.09        6.58      3.46 o 
   3  15   0      110.89      127.80      7.39 o 
   4  15   0       62.21       57.48      7.89 o 
   1  16   0        0.02        5.17      6.51 o 
   2  16   0        4.06        5.25      4.56 o 
   2   0   1     3545.39     3396.84     36.12 o 
   4   0   1     1443.30     1624.31     17.75 o 
   6   0   1      139.51      137.05      5.51 o 
   8   0   1        0.40        9.20      4.09 o 
   1   1   1       59.43       65.71      0.79 o 
   2   1   1     6154.64     6082.13     44.57 o 
   3   1   1     3060.99     3212.90     24.89 o 
   4   1   1      712.59      754.81      7.43 o 
   5   1   1       42.69       42.90      1.80 o 
   6   1   1      424.66      387.81      5.38 o 
   7   1   1       89.12       93.29      3.33 o 
   8   1   1       26.81       19.25      2.85 o 
   9   1   1       50.69       47.54      4.65 o 
   1   2   1     6622.99     6486.21     46.92 o 
   2   2   1     5805.69     5687.83     51.85 o 
   3   2   1        0.51       -0.12      0.75 o 
   4   2   1      355.21      338.26      4.69 o 
   5   2   1      550.49      576.32      7.08 o 
   6   2   1       36.41       40.72      2.52 o 
   7   2   1      210.35      187.68      5.03 o 
   8   2   1        8.26        4.90      2.15 o 
   9   2   1      113.45      120.87      6.53 o 
   1   3   1      246.80      229.93      2.28 o 
   2   3   1      866.16      891.44      7.86 o 
   3   3   1     1242.99     1219.05     14.97 o 
   4   3   1     1210.80     1248.41     12.90 o 
   5   3   1      278.64      282.14      4.61 o 
   6   3   1       44.60       44.44      2.74 o 
   7   3   1       45.76       51.66      3.10 o 
   8   3   1        5.83        0.21      2.00 o 
   9   3   1        0.67        0.37      2.62 o 
   1   4   1     2471.93     2400.29     15.97 o 
   2   4   1       20.20       20.33      1.47 o 
   3   4   1      399.94      431.94      5.60 o 
   4   4   1       54.37       49.23      3.30 o 
   5   4   1      299.41      303.39     11.13 o 
   6   4   1      130.66      136.29      5.18 o 
   7   4   1        7.96       11.69      3.18 o 
   8   4   1        0.30        1.87      2.07 o 
   9   4   1        4.67        1.90      2.22 o 
   1   5   1      619.56      615.44      5.72 o 
   2   5   1      915.92      965.19      7.98 o 
   3   5   1      616.34      648.45      6.63 o 
   4   5   1        6.44        8.70      1.14 o 
   5   5   1       38.64       31.71      2.93 o 
   6   5   1       54.86       57.86      3.88 o 
   7   5   1        0.07       -0.79      2.74 o 
   8   5   1       40.34       34.52      3.83 o 
   9   5   1        5.69        6.86      2.54 o 
   1   6   1       27.36       29.82      1.97 o 
   2   6   1      839.85      897.99      7.86 o 
   3   6   1      145.49      151.24      3.30 o 
   4   6   1      138.92      128.91      4.46 o 
   5   6   1       96.87      100.30      4.37 o 
   6   6   1      201.80      197.67      8.43 o 
   7   6   1       36.34       41.14      3.84 o 
   8   6   1       36.98       43.05      6.45 o 
   9   6   1        5.32        4.04      2.48 o 
   1   7   1     1819.66     1858.67     13.81 o 
   2   7   1        9.36        6.17      0.93 o 
   3   7   1       95.00       77.11      2.63 o 
   4   7   1        7.90        9.19      2.10 o 
   5   7   1      613.86      628.46     11.06 o 
   6   7   1      121.38      122.96      6.20 o 
   7   7   1       57.49       57.89      6.32 o 
   8   7   1       62.67       64.82      4.45 o 
   1   8   1       32.85       33.28      1.53 o 
   2   8   1      151.77      151.95      2.74 o 
   3   8   1      410.16      409.53      6.54 o 
   4   8   1       72.32       71.29      3.88 o 
   5   8   1     1224.17     1204.97     17.08 o 
   6   8   1       96.66       88.88      4.83 o 
   7   8   1       24.58       29.51      3.73 o 
   8   8   1        2.01        3.55      2.67 o 
   1   9   1      111.34      102.49      2.66 o 
   2   9   1      315.94      309.65      4.34 o 
   3   9   1      406.30      391.21      6.85 o 
   4   9   1      270.70      276.47      7.13 o 
   5   9   1      308.21      311.08      8.03 o 
   6   9   1       61.56       57.72      4.28 o 
   7   9   1        6.20        7.24      2.74 o 
   8   9   1        0.70        5.59      2.85 o 
   1  10   1      385.43      373.58      4.82 o 
   2  10   1       33.61       35.12      2.16 o 
   3  10   1      243.37      225.88      5.78 o 
   4  10   1      377.89      356.46      7.52 o 
   5  10   1        1.47        3.04      2.20 o 
   6  10   1      148.60      131.08      5.35 o 
   7  10   1        2.49        1.77      2.56 o 
   1  11   1     1480.27     1480.00     12.15 o 
   2  11   1      342.91      337.69      5.64 o 
   3  11   1      123.99      109.72      4.45 o 
   4  11   1       29.51       21.35      2.85 o 
   5  11   1       15.41        9.85      2.62 o 
   6  11   1       14.72       10.84      3.32 o 
   7  11   1       10.35        8.56      3.07 o 
   1  12   1      179.06      184.70      5.00 o 
   2  12   1       35.61       28.80      2.41 o 
   3  12   1      128.32      122.42      4.45 o 
   4  12   1       25.91       26.74      3.12 o 
   5  12   1       55.34       50.57      3.93 o 
   6  12   1       11.09        6.80      2.60 o 
   1  13   1     1078.89     1069.84     15.01 o 
   2  13   1       76.25       81.37      3.83 o 
   3  13   1       11.55       14.41      2.55 o 
   4  13   1       53.75       55.43      3.70 o 
   5  13   1       36.08       31.40      3.41 o 
   6  13   1       19.29       33.51      3.68 o 
   1  14   1       19.80       28.64      5.70 o 
   2  14   1      161.69      166.38      5.30 o 
   3  14   1       22.95       21.29      2.89 o 
   4  14   1       13.08       16.36      2.95 o 
   5  14   1        6.84        8.05      2.86 o 
   1  15   1       33.06       37.26      5.02 o 
   2  15   1        6.28        7.78      3.42 o 
   3  15   1       43.17       46.48      3.72 o 
   4  15   1       10.54       10.02      2.92 o 
   1  16   1        2.77        9.95      6.09 o 
   2  16   1       24.18       34.34      4.26 o 
   0   0   2     5473.27     5344.74     49.02 o 
   2   0   2     1060.79     1039.73     12.57 o 
   4   0   2      867.39      932.48     11.56 o 
   6   0   2      235.25      219.87      8.27 o 
   8   0   2      914.49      804.60     16.06 o 
   0   1   2      787.26      730.49      8.51 o 
   1   1   2     1689.14     1677.93     10.45 o 
   2   1   2     3004.97     2959.55     20.75 o 
   3   1   2     2009.97     2119.57     17.16 o 
   4   1   2       22.59       27.59      1.46 o 
   5   1   2      157.49      187.22      3.54 o 
   6   1   2       63.17       63.09      2.37 o 
   7   1   2      152.88      139.48      6.19 o 
   8   1   2        8.76        5.50      2.45 o 
   9   1   2       18.79       18.07      4.65 o 
   0   2   2       20.27       11.70      1.60 o 
   1   2   2     2781.97     2713.86     18.88 o 
   2   2   2     3723.36     3584.74     25.12 o 
   3   2   2      217.94      210.20      2.79 o 
   4   2   2     1740.96     1776.86     15.40 o 
   5   2   2      945.85      914.97      9.11 o 
   6   2   2       46.22       47.96      2.54 o 
   7   2   2      162.47      155.96      4.54 o 
   8   2   2       81.95       62.04      3.29 o 
   9   2   2       55.59       66.26      5.21 o 
   0   3   2     6143.80     5665.64     50.51 o 
   1   3   2      250.89      275.56      2.77 o 
   2   3   2     3165.20     3077.54     23.45 o 
   3   3   2      170.70      177.16      2.99 o 
   4   3   2     1681.48     1691.76     14.59 o 
   5   3   2      612.35      627.30      6.66 o 
   6   3   2      769.70      756.89      9.58 o 
   7   3   2      798.24      722.89     11.21 o 
   8   3   2        4.24        0.51      1.83 o 
   9   3   2       50.03       52.95      4.29 o 
   0   4   2      136.64      158.69      3.03 o 
   1   4   2       80.58      112.43      1.82 o 
   2   4   2        1.83        4.01      0.62 o 
   3   4   2      762.71      798.52      7.83 o 
   4   4   2      201.97      219.49      6.09 o 
   5   4   2       20.11       19.97      2.44 o 
   6   4   2      183.70      194.98      6.05 o 
   7   4   2      110.97       98.43      4.44 o 
   8   4   2        2.09        3.92      2.05 o 
   9   4   2       15.93       16.52      2.95 o 
   0   5   2      452.00      515.76     11.15 o 
   1   5   2      147.52      169.12      2.70 o 
   2   5   2     1070.97     1114.88      8.38 o 
   3   5   2      139.64      135.92      2.62 o 
   4   5   2       47.94       48.86      2.12 o 
   5   5   2      190.11      189.26      6.85 o 
   6   5   2      566.63      543.79     10.27 o 
   7   5   2       93.05       92.27      4.85 o 
   8   5   2        1.85        2.74      2.25 o 
   9   5   2       26.41       33.23      4.64 o 
   0   6   2     1642.00     1536.57     39.81 o 
   1   6   2     1090.63     1096.46      9.48 o 
   2   6   2      881.35      871.05      6.75 o 
   3   6   2       43.93       41.36      1.45 o 
   4   6   2       83.88       77.54      3.18 o 
   5   6   2       41.44       43.47      3.25 o 
   6   6   2      791.45      803.68     13.24 o 
   7   6   2      600.98      591.24     11.66 o 
   8   6   2       17.08       21.09      3.15 o 
   9   6   2      114.18      119.43      5.02 o 
   0   7   2      113.43      129.94      3.21 o 
   1   7   2      108.09      111.24      2.51 o 
   2   7   2      170.75      201.01      2.93 o 
   3   7   2      120.74      111.21      2.30 o 
   4   7   2      301.63      287.86      6.72 o 
   5   7   2     1699.63     1639.45     20.75 o 
   6   7   2       94.56       85.85      4.62 o 
   7   7   2      126.36      131.96      7.27 o 
   8   7   2        3.97        5.54      2.67 o 
   0   8   2       29.83       32.92      2.28 o 
   1   8   2       27.15       31.51      1.42 o 
   2   8   2      217.45      233.79      3.44 o 
   3   8   2      672.31      650.27      7.10 o 
   4   8   2       44.65       38.20      4.21 o 
   5   8   2      440.68      442.48      9.36 o 
   6   8   2      131.58      138.35      5.16 o 
   7   8   2        9.26        7.03      2.57 o 
   8   8   2       13.82       19.52      3.36 o 
   0   9   2      813.71      749.81     10.68 o 
   1   9   2      305.68      294.67      4.02 o 
   2   9   2      366.29      347.36      4.28 o 
   3   9   2       65.90       65.07      3.50 o 
   4   9   2      186.98      189.59      5.39 o 
   5   9   2      534.34      501.18      9.24 o 
   6   9   2        2.12        3.14      2.29 o 
   7   9   2        0.40        5.05      2.62 o 
   8   9   2       51.08       65.05      4.79 o 
   0  10   2      728.41      711.76      9.55 o 
   1  10   2      221.25      214.22      3.65 o 
   2  10   2       80.40       76.82      2.51 o 
   3  10   2       72.32       70.14      3.17 o 
   4  10   2      452.13      441.86      8.62 o 
   5  10   2       28.20       31.89      3.15 o 
   6  10   2       12.78       16.27      2.92 o 
   7  10   2        0.68        0.79      2.53 o 
   0  11   2     4989.12     4916.60     47.91 o 
   1  11   2      353.47      358.75      5.59 o 
   2  11   2      493.15      495.45      7.70 o 
   3  11   2      119.15      112.67      4.51 o 
   4  11   2       58.87       56.70      3.67 o 
   5  11   2       97.17       91.60      4.60 o 
   6  11   2        0.26       -0.07      2.38 o 
   7  11   2        3.86       -1.28      2.60 o 
   0  12   2       55.10       63.06      3.73 o 
   1  12   2      597.11      589.67      6.92 o 
   2  12   2        3.18        1.60      1.92 o 
   3  12   2       98.66       96.26      4.37 o 
   4  12   2       18.12       20.66      2.98 o 
   5  12   2       26.93       23.03      3.31 o 
   6  12   2        7.93        9.29      2.95 o 
   0  13   2        8.03       10.14      2.60 o 
   1  13   2       56.85       63.80      3.40 o 
   2  13   2       54.08       56.87      3.36 o 
   3  13   2      111.42      112.33      4.81 o 
   4  13   2        9.65       10.41      2.85 o 
   5  13   2       48.32       47.57      4.08 o 
   6  13   2       34.86       38.59      4.29 o 
   0  14   2       23.78       18.16      4.48 o 
   1  14   2      335.99      361.40      7.75 o 
   2  14   2       56.21       64.30      3.69 o 
   3  14   2      194.48      181.32      5.67 o 
   4  14   2       23.76       26.94      3.20 o 
   5  14   2       32.32       24.46      3.76 o 
   0  15   2      111.63      141.82     12.31 o 
   1  15   2       10.02        9.49      3.59 o 
   2  15   2        1.92        3.31      2.61 o 
   3  15   2        1.71        4.72      3.40 o 
   4  15   2       25.01       24.97      3.78 o 
   1  16   2        7.73        6.32      7.13 o 
   2  16   2        4.15        9.79      4.24 o 
   2   0   3     1293.09     1270.82     15.03 o 
   4   0   3     1651.46     1734.91     18.43 o 
   6   0   3       35.32       35.70      2.43 o 
   8   0   3       37.89       48.60      4.64 o 
   1   1   3     9650.66     9506.14     58.74 o 
   2   1   3       70.77       68.47      1.41 o 
   3   1   3     1029.35     1068.98      7.92 o 
   4   1   3      519.55      552.10      5.55 o 
   5   1   3      199.27      201.23      3.37 o 
   6   1   3       40.68       39.64      2.32 o 
   7   1   3      141.19      127.27      3.52 o 
   8   1   3       10.46        8.72      2.52 o 
   9   1   3        6.25       10.18      3.38 o 
   1   2   3    10638.13    10314.04     54.66 o 
   2   2   3     2095.00     1964.73     14.50 o 
   3   2   3      492.45      497.26      4.64 o 
   4   2   3     1654.93     1756.45     13.95 o 
   5   2   3      746.34      728.48      7.13 o 
   6   2   3      242.55      235.09      4.98 o 
   7   2   3       17.34       19.14      1.99 o 
   8   2   3        0.04       -0.04      1.93 o 
   9   2   3       16.31       20.06      4.76 o 
   1   3   3     1450.19     1427.46      9.44 o 
   2   3   3      158.39      135.24      2.25 o 
   3   3   3     1032.42     1078.26      9.97 o 
   4   3   3      383.49      381.16      4.71 o 
   5   3   3      353.63      349.87      5.15 o 
   6   3   3      359.19      360.82      7.10 o 
   7   3   3       10.03       17.21      2.33 o 
   8   3   3        1.79        3.75      1.98 o 
   9   3   3        1.44        2.20      2.53 o 
   1   4   3     1785.42     1786.47     12.49 o 
   2   4   3      357.94      359.24      4.09 o 
   3   4   3      255.47      285.07      3.79 o 
   4   4   3      623.71      612.83      7.89 o 
   5   4   3      351.80      357.62      7.40 o 
   6   4   3     2520.92     2382.97     24.39 o 
   7   4   3       13.30       14.45      2.32 o 
   8   4   3      414.55      370.31      7.64 o 
   9   4   3       15.07       17.12      2.96 o 
   1   5   3      390.07      424.03      4.23 o 
   2   5   3     2657.09     2693.29     18.42 o 
   3   5   3      131.88      155.07      2.78 o 
   4   5   3       54.47       48.50      2.07 o 
   5   5   3      667.84      673.80     10.92 o 
   6   5   3      389.13      386.91      7.67 o 
   7   5   3       63.86       65.32      3.88 o 
   8   5   3        2.13        4.42      2.34 o 
   9   5   3      109.95      127.29      5.02 o 
   1   6   3      464.60      486.39      4.91 o 
   2   6   3      476.68      496.05      4.50 o 
   3   6   3      225.60      240.35      3.65 o 
   4   6   3       18.59       15.17      1.49 o 
   5   6   3      253.72      238.65      5.67 o 
   6   6   3      311.99      312.15      7.04 o 
   7   6   3      116.83      126.78      5.78 o 
   8   6   3       45.94       38.58      3.43 o 
   9   6   3       28.97       43.26      4.13 o 
   1   7   3      342.85      339.52      4.47 o 
   2   7   3      351.59      351.97      3.78 o 
   3   7   3      144.56      154.63      2.63 o 
   4   7   3      336.24      313.76      6.31 o 
   5   7   3       29.98       37.58      3.62 o 
   6   7   3       78.99       77.17      4.06 o 
   7   7   3        2.78        5.67      2.57 o 
   8   7   3       38.96       41.23      3.80 o 
   1   8   3       86.71       73.62      2.18 o 
   2   8   3       53.50       61.17      1.90 o 
   3   8   3      532.15      549.77      6.73 o 
   4   8   3       12.12        7.51      2.07 o 
   5   8   3      157.88      165.34      5.29 o 
   6   8   3       43.42       53.14      3.71 o 
   7   8   3        1.74        1.46      2.31 o 
   8   8   3       15.72       13.64      3.16 o 
   1   9   3       60.46       62.00      2.00 o 
   2   9   3       91.68       86.36      2.67 o 
   3   9   3       33.09       43.46      3.25 o 
   4   9   3      129.17      126.51      6.20 o 
   5   9   3      279.24      258.01      6.65 o 
   6   9   3       40.92       36.04      3.38 o 
   7   9   3       18.87       17.58      3.10 o 
   8   9   3        0.97        3.39      2.95 o 
   1  10   3      152.63      144.02      3.03 o 
   2  10   3      303.43      306.16      4.63 o 
   3  10   3      218.69      213.36      5.61 o 
   4  10   3       11.69       14.49      2.47 o 
   5  10   3       10.73       12.60      2.61 o 
   6  10   3      139.29      131.71      7.09 o 
   7  10   3       28.49       30.92      3.66 o 
   1  11   3       44.12       47.73      2.32 o 
   2  11   3      389.56      368.20      6.62 o 
   3  11   3       64.91       54.33      3.46 o 
   4  11   3       76.83       71.20      3.95 o 
   5  11   3        2.25       -0.33      2.17 o 
   6  11   3       63.97       64.67      4.31 o 
   7  11   3       42.89       58.84      4.50 o 
   1  12   3      201.47      196.73      4.54 o 
   2  12   3      101.97      102.47      3.88 o 
   3  12   3       19.14       17.41      2.71 o 
   4  12   3       22.74       21.73      2.97 o 
   5  12   3       53.43       50.07      3.95 o 
   6  12   3        9.97       14.67      3.66 o 
   1  13   3       65.94       75.22      3.64 o 
   2  13   3       39.12       33.79      3.17 o 
   3  13   3      130.53      130.00      5.14 o 
   4  13   3       50.06       55.63      4.05 o 
   5  13   3      159.93      169.04      7.29 o 
   1  14   3        4.21        3.60      2.21 o 
   2  14   3       16.41       13.11      2.54 o 
   3  14   3      173.75      185.52      6.35 o 
   4  14   3       10.25        6.79      2.92 o 
   5  14   3       49.83       63.84      5.38 o 
   1  15   3       23.71       30.40      4.34 o 
   2  15   3       14.59        9.71      2.86 o 
   3  15   3      118.96      138.35      5.94 o 
   4  15   3       28.59       27.02      3.83 o 
   1  16   3        2.71        8.50      7.02 o 
   2  16   3        9.24       11.98      3.59 o 
   0   0   4    27431.21    26432.79    267.98 o 
   2   0   4     1412.03     1448.14     14.49 o 
   4   0   4     1420.22     1531.63     16.71 o 
   6   0   4      356.31      372.72      7.08 o 
   8   0   4       31.08       21.53      3.84 o 
   0   1   4    15222.91    14765.40    161.85 o 
   1   1   4     1360.58     1402.81      9.62 o 
   2   1   4      450.18      442.32      3.41 o 
   3   1   4      546.64      574.70      5.01 o 
   4   1   4      788.32      783.78      6.72 o 
   5   1   4       93.53       85.75      2.33 o 
   6   1   4      204.54      195.45      3.51 o 
   7   1   4       42.08       39.06      2.32 o 
   8   1   4       21.08       26.35      3.15 o 
   9   1   4       23.27       21.28      3.93 o 
   0   2   4     6844.57     6528.24     74.76 o 
   1   2   4      189.85      184.50      1.98 o 
   2   2   4       95.45      103.90      1.45 o 
   3   2   4     1332.42     1378.55     10.98 o 
   4   2   4      235.83      247.87      3.50 o 
   5   2   4      569.33      566.28      5.73 o 
   6   2   4      340.20      350.59      5.66 o 
   7   2   4        6.63        7.15      1.70 o 
   8   2   4        7.51        1.10      1.94 o 
   9   2   4       24.71       26.16      3.59 o 
   0   3   4     3565.12     3433.36     36.49 o 
   1   3   4     1206.88     1219.75      8.81 o 
   2   3   4     1590.64     1572.31     10.45 o 
   3   3   4     1245.08     1273.19      9.74 o 
   4   3   4     1116.65     1124.60      9.70 o 
   5   3   4      345.81      348.33      4.99 o 
   6   3   4      764.12      729.93      9.70 o 
   7   3   4      238.18      220.91      5.48 o 
   8   3   4        0.50        0.15      1.84 o 
   9   3   4       28.29       36.78      3.94 o 
   0   4   4    10420.77    10181.77    103.29 o 
   1   4   4      204.77      180.42      2.38 o 
   2   4   4     1487.77     1549.62     11.22 o 
   3   4   4      168.02      172.13      2.97 o 
   4   4   4      532.76      540.46      7.53 o 
   5   4   4      632.18      617.05     14.15 o 
   6   4   4      306.21      307.75      6.18 o 
   7   4   4        5.06        9.15      2.18 o 
   8   4   4       17.20       19.82      2.80 o 
   9   4   4       77.98       83.65      5.60 o 
   0   5   4      285.88      314.08      6.02 o 
   1   5   4       11.70       14.65      0.94 o 
   2   5   4       82.41       86.11      1.74 o 
   3   5   4      156.97      178.09      3.10 o 
   4   5   4       60.08       57.43      2.58 o 
   5   5   4       39.02       38.51      2.20 o 
   6   5   4      514.30      498.79      8.78 o 
   7   5   4      105.28       98.23      4.12 o 
   8   5   4       62.17       65.06      3.83 o 
   9   5   4      256.94      250.56      8.25 o 
   0   6   4     1148.98     1240.94     19.74 o 
   1   6   4      497.05      532.81      5.25 o 
   2   6   4      891.77      941.84      7.91 o 
   3   6   4       99.66      107.07      2.53 o 
   4   6   4      170.71      148.62      3.11 o 
   5   6   4        0.25        0.71      1.69 o 
   6   6   4      742.00      742.73     11.31 o 
   7   6   4      395.06      395.63      8.40 o 
   8   6   4       46.15       43.29      3.54 o 
   0   7   4     2232.24     2344.05     34.76 o 
   1   7   4       48.59       51.22      1.70 o 
   2   7   4      404.32      396.73      4.55 o 
   3   7   4      204.53      216.98      3.72 o 
   4   7   4       81.24       72.58      3.30 o 
   5   7   4      227.33      226.90      6.03 o 
   6   7   4      243.16      248.12      6.50 o 
   7   7   4        0.86       -1.42      2.18 o 
   8   7   4      124.72      145.17      5.44 o 
   0   8   4       12.43       18.99      2.77 o 
   1   8   4     1182.43     1190.16     10.85 o 
   2   8   4      187.46      177.45      2.86 o 
   3   8   4       94.88       95.61      2.70 o 
   4   8   4       59.46       61.05      3.33 o 
   5   8   4      427.75      410.99      8.06 o 
   6   8   4      591.01      568.86     10.16 o 
   7   8   4       12.72       12.55      2.80 o 
   8   8   4       13.65       26.71      3.62 o 
   0   9   4       35.59       40.85      6.40 o 
   1   9   4      275.24      264.53      4.14 o 
   2   9   4        0.11       -0.81      1.13 o 
   3   9   4       98.22       88.08      5.57 o 
   4   9   4       34.68       26.97      2.76 o 
   5   9   4      763.31      737.95     11.55 o 
   6   9   4       77.16       68.65      6.88 o 
   7   9   4        9.68        9.82      2.81 o 
   8   9   4       59.94       64.90      6.15 o 
   0  10   4      152.91      153.88      5.84 o 
   1  10   4       71.28       73.34      2.51 o 
   2  10   4      210.33      203.86      4.61 o 
   3  10   4       43.57       42.38      3.05 o 
   4  10   4       69.56       62.59      3.68 o 
   5  10   4       30.68       32.02      3.20 o 
   6  10   4        8.78        7.73      2.57 o 
   7  10   4        4.80       10.93      3.03 o 
   0  11   4      555.19      534.29     11.33 o 
   1  11   4      141.18      142.98      4.27 o 
   2  11   4       50.30       50.19      3.26 o 
   3  11   4       81.12       71.79      3.40 o 
   4  11   4       23.61       25.56      2.94 o 
   5  11   4       66.49       52.85      3.79 o 
   6  11   4        2.93        5.02      3.07 o 
   7  11   4       42.64       51.47      5.56 o 
   0  12   4      460.26      445.33     10.16 o 
   1  12   4      677.41      657.00     11.85 o 
   2  12   4      132.62      126.27      4.76 o 
   3  12   4       71.56       78.30      4.12 o 
   4  12   4        5.03        2.85      2.31 o 
   5  12   4       58.99       61.54      4.90 o 
   6  12   4      100.11      109.88      6.40 o 
   0  13   4        5.76        6.80      2.70 o 
   1  13   4       55.12       57.50      3.73 o 
   2  13   4      289.00      291.81      7.04 o 
   3  13   4      119.64      124.25      6.65 o 
   4  13   4      191.09      198.64      7.50 o 
   5  13   4        7.44        8.07      3.41 o 
   0  14   4       14.72        9.07      4.13 o 
   1  14   4       64.72       75.21      3.82 o 
   2  14   4       20.03       19.31      3.09 o 
   3  14   4        6.43        5.28      3.10 o 
   4  14   4        8.43        5.33      4.30 o 
   5  14   4        2.43        4.08      3.35 o 
   0  15   4       12.07       37.25      8.47 o 
   1  15   4       11.56        8.21      3.61 o 
   2  15   4       18.38       19.47      3.24 o 
   3  15   4      159.18      185.51      6.70 o 
   0  16   4        2.01        1.78      6.60 o 
   1  16   4       30.37       25.36      8.71 o 
   2  16   4        9.48       15.49      3.78 o 
   2   0   5     1747.60     1724.37     19.88 o 
   4   0   5      413.16      450.34      6.98 o 
   6   0   5      397.59      380.77      7.28 o 
   8   0   5       24.41       19.69      3.78 o 
   1   1   5     8122.60     8050.42     47.03 o 
   2   1   5      470.17      464.28      3.87 o 
   3   1   5      187.74      199.92      2.79 o 
   4   1   5      763.88      796.79      6.84 o 
   5   1   5      192.28      213.52      3.51 o 
   6   1   5       51.50       48.33      2.34 o 
   7   1   5       53.46       48.63      2.75 o 
   8   1   5       85.97       84.50      4.96 o 
   9   1   5        4.15       -0.43      2.97 o 
   1   2   5     2231.06     2144.27     13.54 o 
   2   2   5      912.66      887.16      5.96 o 
   3   2   5      457.41      473.07      4.36 o 
   4   2   5      962.25     1013.42      8.15 o 
   5   2   5      423.10      437.96      4.90 o 
   6   2   5      127.54      126.80      3.55 o 
   7   2   5       36.73       33.50      2.41 o 
   8   2   5        0.52        1.89      2.23 o 
   9   2   5       36.67       41.31      4.02 o 
   1   3   5     1211.53     1227.85      8.42 o 
   2   3   5     1703.99     1736.22     11.52 o 
   3   3   5      570.53      613.27      5.68 o 
   4   3   5      495.43      520.75      5.44 o 
   5   3   5       94.84       98.08      3.28 o 
   6   3   5       13.66       15.19      2.12 o 
   7   3   5       10.67       12.82      3.03 o 
   8   3   5        4.86        3.78      2.20 o 
   9   3   5       10.43       10.39      3.05 o 
   1   4   5     2046.48     2038.47     14.16 o 
   2   4   5      386.05      429.31      4.26 o 
   3   4   5      758.77      770.10      7.54 o 
   4   4   5       70.72       84.51      2.66 o 
   5   4   5      605.73      596.66      7.79 o 
   6   4   5      163.06      163.48      4.96 o 
   7   4   5       93.20       75.80      3.62 o 
   8   4   5       24.81       23.42      2.93 o 
   9   4   5        5.97        5.10      2.91 o 
   1   5   5      288.78      287.15      3.40 o 
   2   5   5     1414.94     1530.97     10.57 o 
   3   5   5      218.36      242.25      3.75 o 
   4   5   5       26.05       26.91      1.64 o 
   5   5   5      254.74      238.09      4.75 o 
   6   5   5      599.60      548.28      9.29 o 
   7   5   5      181.55      174.29      5.25 o 
   8   5   5      288.60      252.92      7.25 o 
   9   5   5       30.38       36.43      3.66 o 
   1   6   5     4454.20     4697.11     30.99 o 
   2   6   5      137.16      153.94      3.16 o 
   3   6   5       19.00       25.52      2.00 o 
   4   6   5       33.37       32.96      1.79 o 
   5   6   5       10.55        9.58      2.08 o 
   6   6   5       55.57       52.30      3.44 o 
   7   6   5       39.23       41.81      3.28 o 
   8   6   5       17.58       16.23      2.88 o 
   1   7   5      732.23      767.96      7.12 o 
   2   7   5       37.07       31.62      2.05 o 
   3   7   5       49.23       46.10      1.94 o 
   4   7   5      174.20      159.57      3.41 o 
   5   7   5      564.11      544.61      9.17 o 
   6   7   5      442.67      423.95      8.48 o 
   7   7   5       14.32       12.33      2.97 o 
   8   7   5      345.12      319.93      7.67 o 
   1   8   5       22.43       25.34      1.46 o 
   2   8   5       10.67       12.01      1.24 o 
   3   8   5       34.76       40.48      2.46 o 
   4   8   5        8.53        8.10      2.05 o 
   5   8   5      300.57      313.30      7.03 o 
   6   8   5       55.21       62.30      4.08 o 
   7   8   5        1.22       -0.78      2.32 o 
   8   8   5        4.85        3.45      2.61 o 
   1   9   5      390.35      398.75      6.41 o 
   2   9   5       47.75       48.09      3.50 o 
   3   9   5       48.47       46.65      2.33 o 
   4   9   5      122.33      106.62      4.63 o 
   5   9   5      598.68      547.57      9.73 o 
   6   9   5        9.83        7.78      2.52 o 
   7   9   5       23.96       33.85      3.63 o 
   8   9   5        1.70        6.11      3.54 o 
   1  10   5      175.86      179.70      4.10 o 
   2  10   5        6.88        6.77      1.73 o 
   3  10   5       25.84       20.02      2.50 o 
   4  10   5      242.27      218.65      9.08 o 
   5  10   5        9.63        9.92      2.56 o 
   6  10   5        3.84        1.93      2.90 o 
   7  10   5       10.48        4.99      3.33 o 
   1  11   5     1412.17     1380.22     13.34 o 
   2  11   5        8.33        4.94      1.92 o 
   3  11   5       23.73       19.97      2.64 o 
   4  11   5      106.01      101.90      4.60 o 
   5  11   5      138.94      127.06      6.18 o 
   6  11   5       13.31       15.16      3.54 o 
   7  11   5        4.96        6.01      3.54 o 
   1  12   5       63.78       61.15      3.25 o 
   2  12   5       74.19       75.69      3.58 o 
   3  12   5       92.37       80.39      4.90 o 
   4  12   5        8.62        9.47      3.04 o 
   5  12   5       41.97       35.70      5.08 o 
   6  12   5        1.76        5.92      3.21 o 
   1  13   5      312.02      314.48      7.31 o 
   2  13   5      101.94      119.59      5.10 o 
   3  13   5        0.60        0.57      2.61 o 
   4  13   5       66.70       67.43      5.00 o 
   5  13   5        0.65       -0.06      2.94 o 
   1  14   5       95.82       88.71      4.07 o 
   2  14   5      118.63      121.14      5.85 o 
   3  14   5       55.05       72.44      5.14 o 
   4  14   5       20.62       20.15      3.98 o 
   1  15   5       17.03       19.66      4.20 o 
   2  15   5       62.03       75.10      4.60 o 
   3  15   5       35.96       37.78      4.43 o 
   1  16   5       13.20       21.08      8.21 o 
   0   0   6    62069.45    60118.94    603.73 o 
   2   0   6      557.06      564.86      7.49 o 
   4   0   6     1074.78     1094.76     13.05 o 
   6   0   6       54.81       63.83      3.02 o 
   8   0   6        8.12        7.32      3.39 o 
   0   1   6     4742.04     4672.08     42.22 o 
   1   1   6     3141.31     3048.14     21.00 o 
   2   1   6      350.71      357.54      3.75 o 
   3   1   6      368.44      345.34      3.64 o 
   4   1   6      162.70      171.16      3.05 o 
   5   1   6      257.01      250.27      3.86 o 
   6   1   6       14.26       13.14      1.68 o 
   7   1   6       71.93       61.84      3.01 o 
   8   1   6        3.11        0.44      2.06 o 
   9   1   6      111.81      127.18      5.85 o 
   0   2   6    12772.56    12276.65    237.07 o 
   1   2   6     1340.63     1361.99     10.51 o 
   2   2   6      165.18      161.22      2.29 o 
   3   2   6      629.51      644.21      5.15 o 
   4   2   6     1607.67     1677.46     12.16 o 
   5   2   6      610.77      602.66      6.02 o 
   6   2   6      363.71      360.51      5.87 o 
   7   2   6       28.34       29.42      2.39 o 
   8   2   6        2.14        1.11      2.32 o 
   9   2   6       85.59       91.76      5.25 o 
   0   3   6      635.16      669.89     20.82 o 
   1   3   6      349.36      360.33      3.37 o 
   2   3   6      673.87      693.71      5.75 o 
   3   3   6       49.57       50.41      1.50 o 
   4   3   6      108.88      125.56      2.79 o 
   5   3   6       15.88        9.65      1.73 o 
   6   3   6     1091.52     1079.02     12.57 o 
   7   3   6       57.88       57.14      3.30 o 
   8   3   6       10.06        6.12      2.34 o 
   9   3   6       10.74        4.51      2.95 o 
   0   4   6      396.04      454.04      7.63 o 
   1   4   6      231.53      226.65      2.82 o 
   2   4   6      102.57      117.81      2.02 o 
   3   4   6     1064.74     1115.34      8.31 o 
   4   4   6      410.20      424.86      5.04 o 
   5   4   6      447.95      449.53      6.25 o 
   6   4   6      438.68      433.70      7.45 o 
   7   4   6      145.67      135.66      5.21 o 
   8   4   6       56.94       56.80      3.67 o 
   9   4   6       46.12       52.98      4.48 o 
   0   5   6      337.41      347.65      6.76 o 
   1   5   6      504.72      540.35      5.51 o 
   2   5   6      486.79      540.05      5.26 o 
   3   5   6      191.07      204.13      4.30 o 
   4   5   6       89.60       92.32      2.62 o 
   5   5   6      281.89      274.69      5.19 o 
   6   5   6      678.57      667.40     10.03 o 
   7   5   6      126.77      127.99      4.66 o 
   8   5   6       23.45       33.16      3.22 o 
   9   5   6       99.40       99.18      5.46 o 
   0   6   6       62.56       74.15      2.81 o 
   1   6   6      179.25      190.68      2.94 o 
   2   6   6      223.63      231.27      3.19 o 
   3   6   6       18.96       16.27      1.37 o 
   4   6   6       11.53       10.51      1.38 o 
   5   6   6      253.72      247.96      5.87 o 
   6   6   6       22.39       23.20      2.83 o 
   7   6   6      803.79      751.48     11.13 o 
   8   6   6       13.53       24.68      3.15 o 
   0   7   6     1796.44     1844.04     24.85 o 
   1   7   6      191.76      193.26      3.15 o 
   2   7   6      384.32      396.48      4.63 o 
   3   7   6       49.51       50.74      2.07 o 
   4   7   6      221.98      229.85      4.21 o 
   5   7   6       95.28       95.46      4.73 o 
   6   7   6        4.27        7.18      2.36 o 
   7   7   6      139.33      149.38      6.31 o 
   8   7   6       12.88       16.44      2.98 o 
   0   8   6       86.68       80.99      3.78 o 
   1   8   6      383.78      378.55      4.79 o 
   2   8   6      273.28      291.97      4.08 o 
   3   8   6      166.17      174.82      3.66 o 
   4   8   6      107.15      102.92      4.12 o 
   5   8   6       59.57       55.54      5.13 o 
   6   8   6       63.39       69.66      4.05 o 
   7   8   6       16.71       11.79      2.87 o 
   8   8   6        1.70        7.40      3.04 o 
   0   9   6       45.98       49.76      3.05 o 
   1   9   6     1125.43     1116.83     10.78 o 
   2   9   6       22.20       18.33      1.67 o 
   3   9   6      143.10      127.25      3.32 o 
   4   9   6       54.18       49.85      3.25 o 
   5   9   6        5.65        7.13      2.39 o 
   6   9   6       71.23       66.90      4.83 o 
   7   9   6        1.86        2.94      2.99 o 
   0  10   6      370.38      370.27     11.16 o 
   1  10   6       45.71       45.69      2.73 o 
   2  10   6       71.84       68.90      3.00 o 
   3  10   6      100.53       86.05      3.83 o 
   4  10   6       42.79       38.30      3.27 o 
   5  10   6        3.91        4.78      2.81 o 
   6  10   6       18.78       17.98      3.58 o 
   7  10   6        2.12        4.40      3.19 o 
   0  11   6      190.08      167.84      5.52 o 
   1  11   6      538.93      537.78      8.15 o 
   2  11   6       14.48       10.19      2.15 o 
   3  11   6      207.22      187.10      6.52 o 
   4  11   6       41.51       40.57      3.99 o 
   5  11   6       55.19       63.02      4.83 o 
   6  11   6       30.25       36.17      5.40 o 
   0  12   6       42.28       47.30      4.60 o 
   1  12   6        7.49        8.27      2.17 o 
   2  12   6       25.07       23.59      2.96 o 
   3  12   6       59.28       59.20      5.53 o 
   4  12   6       20.48       23.50      3.59 o 
   5  12   6       53.65       61.11      4.92 o 
   6  12   6       56.17       50.64      5.05 o 
   0  13   6       14.28       16.94      4.38 o 
   1  13   6       14.93       22.39      2.99 o 
   2  13   6        7.23        5.72      2.61 o 
   3  13   6      144.47      135.41      6.18 o 
   4  13   6        8.82        9.78      3.23 o 
   5  13   6       12.90       22.94      4.08 o 
   0  14   6       32.13       35.63      5.24 o 
   1  14   6       10.68       18.77      2.97 o 
   2  14   6        5.68        7.97      3.04 o 
   3  14   6       90.42      103.42      5.89 o 
   4  14   6       59.09       70.67      5.47 o 
   0  15   6      196.43      255.97     16.52 o 
   1  15   6       36.39       38.10      5.06 o 
   2  15   6        5.84       10.97      3.54 o 
   3  15   6       20.87       30.26      4.36 o 
   0  16   6       50.74       74.62     11.30 o 
   1  16   6        3.51        4.50      7.54 o 
   2   0   7      228.26      211.92      3.66 o 
   4   0   7      721.46      794.76     10.48 o 
   6   0   7     1121.75     1095.04     13.14 o 
   8   0   7      499.22      460.47     12.23 o 
   1   1   7      413.54      407.17      3.62 o 
   2   1   7       44.64       38.46      1.51 o 
   3   1   7      923.15      949.12      7.08 o 
   4   1   7      251.35      267.19      3.54 o 
   5   1   7       51.30       46.76      1.92 o 
   6   1   7      109.84      105.72      3.22 o 
   7   1   7       26.40       24.00      2.38 o 
   8   1   7        8.26        7.02      2.29 o 
   9   1   7        0.11        3.65      2.82 o 
   1   2   7      778.04      745.01      5.75 o 
   2   2   7      776.53      765.21      6.10 o 
   3   2   7      230.67      231.35      2.74 o 
   4   2   7     1111.37     1160.17      9.67 o 
   5   2   7       68.17       70.81      2.36 o 
   6   2   7      505.75      491.10      7.00 o 
   7   2   7       31.26       35.29      2.57 o 
   8   2   7       17.97       16.31      2.98 o 
   9   2   7      113.53      117.31      5.79 o 
   1   3   7      220.41      224.87      2.72 o 
   2   3   7      380.06      376.20      3.56 o 
   3   3   7      471.81      473.15      4.37 o 
   4   3   7      232.90      241.44      5.61 o 
   5   3   7       25.32       23.66      2.07 o 
   6   3   7      236.16      233.09      5.32 o 
   7   3   7       46.79       43.04      3.02 o 
   8   3   7        0.29       -0.16      2.36 o 
   9   3   7       16.28       16.80      3.50 o 
   1   4   7      114.59      120.45      2.19 o 
   2   4   7      178.51      176.97      2.44 o 
   3   4   7      396.26      373.75      3.89 o 
   4   4   7      333.02      339.03      4.06 o 
   5   4   7      451.09      459.46      6.41 o 
   6   4   7      675.07      658.13      8.43 o 
   7   4   7       28.61       33.04      2.91 o 
   8   4   7      231.79      209.70      6.60 o 
   9   4   7       12.51       12.31      3.21 o 
   1   5   7     2355.24     2467.93     17.30 o 
   2   5   7       60.48       70.43      1.79 o 
   3   5   7      797.33      856.92      7.56 o 
   4   5   7      146.04      129.77      3.07 o 
   5   5   7      149.52      138.53      3.83 o 
   6   5   7       37.58       35.09      2.82 o 
   7   5   7       89.55       83.59      3.93 o 
   8   5   7        4.08        7.03      2.93 o 
   1   6   7      344.41      322.02      3.95 o 
   2   6   7      551.81      541.71      5.51 o 
   3   6   7        3.39        3.54      1.09 o 
   4   6   7       78.54       71.60      2.46 o 
   5   6   7        4.13        2.41      1.73 o 
   6   6   7      614.12      596.13      9.23 o 
   7   6   7       46.13       46.66      3.32 o 
   8   6   7       84.55       84.68      4.41 o 
   1   7   7      165.48      177.22      3.01 o 
   2   7   7       95.58       92.38      2.23 o 
   3   7   7        0.53       -1.19      1.02 o 
   4   7   7        1.48        1.18      1.26 o 
   5   7   7      228.07      212.24      6.00 o 
   6   7   7       54.27       56.90      3.70 o 
   7   7   7        3.17        8.97      2.44 o 
   8   7   7        1.39        2.99      2.82 o 
   1   8   7      861.63      787.20      8.33 o 
   2   8   7      203.21      212.20      3.94 o 
   3   8   7       48.92       47.66      2.21 o 
   4   8   7       95.60       88.51      3.79 o 
   5   8   7      377.31      374.14      7.78 o 
   6   8   7       98.88      105.66      5.51 o 
   7   8   7       14.00       14.30      3.52 o 
   8   8   7       20.13       10.45      3.29 o 
   1   9   7       53.73       59.52      2.58 o 
   2   9   7      134.67      125.86      3.27 o 
   3   9   7       87.29       88.24      2.95 o 
   4   9   7      100.23       94.59      4.86 o 
   5   9   7      236.17      228.69      7.43 o 
   6   9   7       79.59       66.19      4.86 o 
   7   9   7       54.12       55.24      4.89 o 
   1  10   7       17.77       16.48      2.92 o 
   2  10   7       68.41       71.53      2.78 o 
   3  10   7       35.43       36.27      3.71 o 
   4  10   7      113.65      101.27      6.37 o 
   5  10   7        6.75        1.71      2.73 o 
   6  10   7       25.10       26.77      3.93 o 
   7  10   7        3.91        4.15      3.24 o 
   1  11   7      214.66      204.88      5.13 o 
   2  11   7       16.01        6.69      2.23 o 
   3  11   7       14.39       10.55      2.91 o 
   4  11   7       18.06       18.93      3.39 o 
   5  11   7       31.53       25.57      3.88 o 
   6  11   7       38.58       37.78      4.47 o 
   1  12   7       52.91       59.13      4.01 o 
   2  12   7        3.11        0.13      2.27 o 
   3  12   7       14.39       21.25      3.54 o 
   4  12   7       58.29       69.94      7.39 o 
   5  12   7       68.74       61.29      6.85 o 
   6  12   7        9.48       14.97      3.96 o 
   1  13   7      207.21      188.14      5.37 o 
   2  13   7       76.00       81.11      4.88 o 
   3  13   7       82.90       79.61      5.22 o 
   4  13   7       98.95      100.58      5.95 o 
   5  13   7        0.16        1.80      3.19 o 
   1  14   7      122.22      120.10      5.18 o 
   2  14   7        1.29        4.53      2.73 o 
   3  14   7       35.73       31.02      6.11 o 
   4  14   7       80.03      102.84      8.21 o 
   1  15   7       69.89       95.32      7.27 o 
   2  15   7      118.83      133.28      6.60 o 
   3  15   7       41.07       44.91      4.88 o 
   0   0   8    16253.41    16271.68    163.34 o 
   2   0   8      137.64      139.88      3.07 o 
   4   0   8       67.19       66.69      2.95 o 
   6   0   8      482.38      491.36      9.29 o 
   8   0   8      288.35      300.67     10.03 o 
   0   1   8      170.17      175.76      2.71 o 
   1   1   8      199.43      180.05      2.47 o 
   2   1   8      912.57      904.78      8.21 o 
   3   1   8      320.46      344.00      3.64 o 
   4   1   8       80.20       93.10      2.35 o 
   5   1   8      118.90      120.06      3.21 o 
   6   1   8       40.35       42.63      2.45 o 
   7   1   8       45.28       41.04      3.54 o 
   8   1   8        1.18        2.65      2.26 o 
   9   1   8       11.50       13.44      3.34 o 
   0   2   8      138.18      127.08      2.82 o 
   1   2   8      444.29      438.02      4.17 o 
   2   2   8      168.95      154.04      2.21 o 
   3   2   8      228.21      219.71      2.64 o 
   4   2   8      304.42      312.64      4.08 o 
   5   2   8      270.74      271.46      4.60 o 
   6   2   8       44.58       46.18      2.92 o 
   7   2   8      368.41      362.55      7.79 o 
   8   2   8       50.12       50.52      3.95 o 
   9   2   8       14.49        9.91      3.18 o 
   0   3   8     2036.74     1936.17     19.83 o 
   1   3   8       68.90       71.17      1.97 o 
   2   3   8      324.36      345.39      3.46 o 
   3   3   8      123.85      132.54      1.93 o 
   4   3   8      203.91      224.30      3.38 o 
   5   3   8        4.88        4.68      1.80 o 
   6   3   8       26.90       25.11      3.17 o 
   7   3   8      174.58      166.90      4.97 o 
   8   3   8       14.81       12.02      2.92 o 
   9   3   8        5.43        4.16      2.98 o 
   0   4   8     3718.18     3643.33     40.30 o 
   1   4   8      808.15      792.18      7.58 o 
   2   4   8      306.00      314.93      3.50 o 
   3   4   8        3.43        1.78      0.70 o 
   4   4   8      187.89      195.51      3.62 o 
   5   4   8      177.86      170.40      3.93 o 
   6   4   8       14.10       18.89      2.65 o 
   7   4   8       51.36       45.40      3.68 o 
   8   4   8       45.41       46.29      3.92 o 
   9   4   8        3.33        0.56      3.35 o 
   0   5   8     2466.59     2537.01     29.78 o 
   1   5   8       95.73      107.65      2.61 o 
   2   5   8      104.18      106.95      2.21 o 
   3   5   8       55.65       65.88      2.34 o 
   4   5   8       10.68        7.36      1.39 o 
   5   5   8      273.89      270.61      5.07 o 
   6   5   8      232.61      225.82      6.07 o 
   7   5   8       65.82       59.33      3.56 o 
   8   5   8       89.77       90.77      4.43 o 
   0   6   8      110.92      122.23      3.69 o 
   1   6   8      306.36      315.17      4.46 o 
   2   6   8      279.31      281.02      3.60 o 
   3   6   8        5.86        9.29      1.31 o 
   4   6   8       77.63       66.78      3.02 o 
   5   6   8      141.57      135.86      3.94 o 
   6   6   8       86.76       89.25      3.91 o 
   7   6   8       14.52       16.05      3.01 o 
   8   6   8       50.85       61.23      4.42 o 
   0   7   8      107.44      130.18      4.25 o 
   1   7   8       12.28       15.42      1.50 o 
   2   7   8        8.60        7.09      1.08 o 
   3   7   8       10.70       14.78      1.52 o 
   4   7   8      118.09      109.19      3.15 o 
   5   7   8      538.76      494.44      8.76 o 
   6   7   8       43.68       45.85      3.62 o 
   7   7   8      165.43      163.98      6.14 o 
   8   7   8       14.56       13.41      3.25 o 
   0   8   8      109.25       79.28      4.06 o 
   1   8   8        3.53        4.45      1.33 o 
   2   8   8      173.74      172.49      3.65 o 
   3   8   8      179.60      172.51      3.79 o 
   4   8   8      202.57      171.65      5.04 o 
   5   8   8      197.22      189.96      9.44 o 
   6   8   8      147.81      148.22      6.39 o 
   7   8   8       30.88       28.61      3.60 o 
   8   8   8        1.78        3.37      2.96 o 
   0   9   8      962.93      896.27     12.61 o 
   1   9   8      318.47      293.43      4.89 o 
   2   9   8       51.17       46.78      2.61 o 
   3   9   8       69.05       70.38      3.09 o 
   4   9   8       75.05       72.13      6.93 o 
   5   9   8      639.98      576.83     11.83 o 
   6   9   8      122.95      109.13      7.83 o 
   7   9   8       31.67       32.27      4.35 o 
   0  10   8      334.58      342.54     14.65 o 
   1  10   8      156.13      155.19      5.25 o 
   2  10   8       13.93       12.58      1.99 o 
   3  10   8      105.82       93.94      4.06 o 
   4  10   8       51.83       51.82      4.23 o 
   5  10   8       15.05       18.85      3.51 o 
   6  10   8       34.31       35.17      4.38 o 
   7  10   8       25.59       27.37      7.19 o 
   0  11   8      755.51      737.60     12.08 o 
   1  11   8      190.31      193.03      5.52 o 
   2  11   8       58.41       56.91      3.50 o 
   3  11   8        8.25       12.45      4.40 o 
   4  11   8       73.76       76.53      4.94 o 
   5  11   8      153.27      133.14      6.44 o 
   6  11   8       47.54       57.92      5.17 o 
   0  12   8       50.82       52.03      5.70 o 
   1  12   8      235.64      250.29      5.92 o 
   2  12   8       15.95       11.70      2.97 o 
   3  12   8       30.39       34.10      3.94 o 
   4  12   8        7.59       11.13      5.11 o 
   5  12   8       20.24       14.99      3.69 o 
   6  12   8       38.41       49.06      5.02 o 
   0  13   8      199.57      183.65     12.09 o 
   1  13   8       67.31       67.39      5.37 o 
   2  13   8       17.73       19.91      3.13 o 
   3  13   8       30.00       36.79      4.23 o 
   4  13   8       15.59        9.57      3.49 o 
   5  13   8       24.87       32.77      4.47 o 
   0  14   8       12.92       18.20      4.94 o 
   1  14   8      171.79      171.06      6.85 o 
   2  14   8       45.43       52.35      4.14 o 
   3  14   8       34.08       35.26      4.40 o 
   4  14   8       17.81       33.02      4.51 o 
   0  15   8       89.48      113.94     12.69 o 
   1  15   8       10.10       10.85      4.21 o 
   2  15   8       13.77       13.16      3.81 o 
   3  15   8       20.87       24.81      4.44 o 
   2   0   9      411.82      440.50      7.76 o 
   4   0   9      352.36      350.08      7.53 o 
   6   0   9       83.07       88.18      4.25 o 
   8   0   9      159.03      179.48     13.51 o 
   1   1   9      348.76      375.45      4.13 o 
   2   1   9      706.05      733.06     10.23 o 
   3   1   9       24.00       24.89      1.36 o 
   4   1   9       89.32       92.34      2.41 o 
   5   1   9       64.17       64.53      2.35 o 
   6   1   9       70.23       61.41      2.84 o 
   7   1   9        5.80        9.03      2.21 o 
   8   1   9       88.00       89.11      4.35 o 
   9   1   9       26.31       35.39      3.99 o 
   1   2   9      775.73      860.97      6.57 o 
   2   2   9        5.64        4.53      0.74 o 
   3   2   9      130.49      125.59      2.14 o 
   4   2   9      600.08      612.87      6.28 o 
   5   2   9      707.55      679.04      7.92 o 
   6   2   9       99.94      108.64      3.85 o 
   7   2   9       87.69       91.80      4.41 o 
   8   2   9       22.98       28.21      3.48 o 
   9   2   9        4.91        4.07      3.53 o 
   1   3   9     3417.18     3502.61     23.54 o 
   2   3   9      838.15      875.75      6.70 o 
   3   3   9       36.59       29.41      1.26 o 
   4   3   9      321.48      353.25      4.41 o 
   5   3   9      112.25      106.16      3.65 o 
   6   3   9      104.17      105.64      4.38 o 
   7   3   9       83.70       94.92      5.59 o 
   8   3   9        2.10        0.28      2.71 o 
   9   3   9        0.93       -1.43      3.11 o 
   1   4   9      369.89      370.40      4.31 o 
   2   4   9       64.37       66.70      2.41 o 
   3   4   9       13.60       10.02      0.92 o 
   4   4   9      116.34      118.16      2.91 o 
   5   4   9      713.31      715.32      8.56 o 
   6   4   9      125.94      122.33      3.78 o 
   7   4   9       25.91       28.19      2.78 o 
   8   4   9        0.52        1.56      3.01 o 
   1   5   9      793.07      864.38      9.87 o 
   2   5   9      557.06      551.39      5.93 o 
   3   5   9      160.84      150.06      2.79 o 
   4   5   9       67.34       67.23      2.34 o 
   5   5   9      188.93      195.65      5.21 o 
   6   5   9      206.41      205.68      5.34 o 
   7   5   9       18.48       17.03      2.99 o 
   8   5   9       67.29       63.03      6.44 o 
   1   6   9      651.98      683.12      7.33 o 
   2   6   9      102.16      100.83      2.77 o 
   3   6   9      121.13      115.05      3.55 o 
   4   6   9       68.12       61.70      2.48 o 
   5   6   9       97.67       92.90      3.21 o 
   6   6   9       77.74       86.79      4.44 o 
   7   6   9       48.10       49.53      3.94 o 
   8   6   9        9.02        9.96      3.26 o 
   1   7   9      592.10      575.33      6.76 o 
   2   7   9      134.28      129.07      3.10 o 
   3   7   9      230.44      223.29      4.72 o 
   4   7   9      105.08      111.20      3.64 o 
   5   7   9       30.04       30.33      3.48 o 
   6   7   9       12.87        8.54      2.74 o 
   7   7   9       12.25       20.57      3.25 o 
   8   7   9       19.61       23.65      3.72 o 
   1   8   9      124.17      115.69      5.19 o 
   2   8   9      241.28      235.48      4.90 o 
   3   8   9      354.66      328.22      5.93 o 
   4   8   9      122.42      106.76      3.66 o 
   5   8   9      107.61      106.20      6.72 o 
   6   8   9       20.80       22.98      3.22 o 
   7   8   9        0.35        2.47      2.64 o 
   1   9   9      728.79      696.92      8.18 o 
   2   9   9       13.54       15.28      2.70 o 
   3   9   9       38.88       39.12      2.58 o 
   4   9   9       90.48       91.33      4.97 o 
   5   9   9       50.72       57.56      4.50 o 
   6   9   9       44.63       52.54      4.65 o 
   7   9   9       15.36       12.43      3.19 o 
   1  10   9        1.64       -0.60      1.48 o 
   2  10   9      200.89      188.69      5.06 o 
   3  10   9      304.41      264.60      5.66 o 
   4  10   9       21.49       25.18      3.62 o 
   5  10   9       20.73       23.48      4.45 o 
   6  10   9       25.87       24.04      3.98 o 
   7  10   9        1.16        5.10      3.10 o 
   1  11   9      128.38      110.54      4.63 o 
   2  11   9      133.59      123.59      4.18 o 
   3  11   9       55.56       43.42      3.97 o 
   4  11   9       26.39       34.41      3.98 o 
   5  11   9       93.50      104.76      6.15 o 
   6  11   9      287.85      330.63      9.93 o 
   1  12   9       37.90       33.48      2.96 o 
   2  12   9       14.58       13.16      4.87 o 
   3  12   9       37.80       30.77      3.87 o 
   4  12   9       25.84       26.24      3.85 o 
   5  12   9       37.65       37.67      7.19 o 
   1  13   9        9.32        6.00      2.33 o 
   2  13   9       12.98       10.59      2.94 o 
   3  13   9       53.31       59.16      7.34 o 
   4  13   9       49.45       72.41      5.44 o 
   5  13   9       11.59       11.87      4.11 o 
   1  14   9       25.13       26.65      3.95 o 
   2  14   9       30.50       32.85      3.77 o 
   3  14   9       36.81       54.89      4.99 o 
   4  14   9       25.54       24.80      4.41 o 
   1  15   9       83.70      104.88      7.06 o 
   2  15   9       22.56       28.60      6.82 o 
   0   0  10     9578.13     9991.42    134.64 o 
   2   0  10     1260.33     1346.97     17.48 o 
   4   0  10      252.06      260.27      5.56 o 
   6   0  10      537.69      548.04     10.11 o 
   8   0  10       34.68       37.98      4.78 o 
   0   1  10      686.22      701.98      7.17 o 
   1   1  10      163.74      176.68      3.05 o 
   2   1  10      214.54      214.54      2.92 o 
   3   1  10      229.15      231.00      5.36 o 
   4   1  10       35.22       38.21      1.61 o 
   5   1  10       40.60       42.52      2.07 o 
   6   1  10       88.04       88.99      4.16 o 
   7   1  10      517.82      512.42     12.00 o 
   8   1  10       22.53       30.56      3.61 o 
   9   1  10      465.06      495.59     10.98 o 
   0   2  10     6954.48     6917.41     55.72 o 
   1   2  10      128.28      152.40      2.36 o 
   2   2  10      636.96      671.60      5.95 o 
   3   2  10       94.34      104.60      2.29 o 
   4   2  10       79.30       78.28      2.08 o 
   5   2  10       80.44       89.18      4.57 o 
   6   2  10      891.87      897.53     11.22 o 
   7   2  10      159.89      159.35      6.05 o 
   8   2  10        0.65        4.15      2.67 o 
   0   3  10     2233.06     2104.12     19.51 o 
   1   3  10      966.49      989.36      7.89 o 
   2   3  10     1009.96     1031.70      7.71 o 
   3   3  10      380.94      373.75      4.05 o 
   4   3  10      782.24      787.59      6.88 o 
   5   3  10       71.58       70.73      2.80 o 
   6   3  10      152.70      144.49      4.42 o 
   7   3  10      159.73      153.43      5.45 o 
   8   3  10        6.44        7.16      3.76 o 
   0   4  10     2623.26     2405.77     28.72 o 
   1   4  10       63.93       74.07      2.60 o 
   2   4  10      249.98      251.66      3.01 o 
   3   4  10       26.03       25.59      1.28 o 
   4   4  10      131.84      142.80      3.52 o 
   5   4  10      280.48      287.20      5.18 o 
   6   4  10       55.97       59.39      2.91 o 
   7   4  10       17.82       18.85      2.94 o 
   8   4  10       19.11       26.63      4.04 o 
   0   5  10      513.50      480.64      9.16 o 
   1   5  10       35.33       35.66      1.52 o 
   2   5  10       89.33       95.73      2.19 o 
   3   5  10       51.59       57.62      1.63 o 
   4   5  10      102.61       99.22      2.77 o 
   5   5  10       35.06       33.27      2.56 o 
   6   5  10       16.32       14.90      2.35 o 
   7   5  10       33.66       34.91      3.49 o 
   8   5  10       14.18       13.32      3.60 o 
   0   6  10       61.71       62.15      2.96 o 
   1   6  10      962.15      968.66      9.54 o 
   2   6  10       91.37       89.10      2.61 o 
   3   6  10      235.64      226.05      4.72 o 
   4   6  10       32.08       38.34      3.38 o 
   5   6  10      156.32      151.10      4.08 o 
   6   6  10      356.67      357.16      8.02 o 
   7   6  10        8.15        3.49      2.67 o 
   8   6  10       20.82       26.40      5.15 o 
   0   7  10      346.83      350.73      6.88 o 
   1   7  10      211.55      217.00      4.01 o 
   2   7  10        7.16        7.58      1.31 o 
   3   7  10       26.21       23.76      2.15 o 
   4   7  10       49.67       43.88      2.68 o 
   5   7  10      308.54      305.31      7.21 o 
   6   7  10      326.85      321.33      9.32 o 
   7   7  10       43.71       53.71      4.20 o 
   8   7  10       58.81       75.49      5.99 o 
   0   8  10       64.12       61.89      4.73 o 
   1   8  10      567.22      568.51      7.07 o 
   2   8  10      156.21      149.03      4.12 o 
   3   8  10      303.93      299.29      5.82 o 
   4   8  10        0.78        1.43      1.67 o 
   5   8  10       75.88       75.10      4.87 o 
   6   8  10      147.43      163.12      6.02 o 
   7   8  10        9.09       12.09      3.16 o 
   0   9  10       19.80       15.23      2.93 o 
   1   9  10       69.19       72.66      3.09 o 
   2   9  10       52.83       54.46      2.93 o 
   3   9  10      153.04      135.14      4.40 o 
   4   9  10      175.62      172.20      6.41 o 
   5   9  10      298.58      275.70      8.23 o 
   6   9  10      115.40      112.18      5.42 o 
   7   9  10        8.48        8.89      3.26 o 
   0  10  10      393.20      384.98      8.13 o 
   1  10  10       11.42       10.50      2.00 o 
   2  10  10      106.34      108.23      3.89 o 
   3  10  10      181.87      166.31      5.22 o 
   4  10  10       50.23       57.15      6.50 o 
   5  10  10       67.65       62.90      4.94 o 
   6  10  10      164.90      163.43      8.25 o 
   0  11  10      300.69      270.74      7.25 o 
   1  11  10       36.20       36.98      2.78 o 
   2  11  10       21.20       20.39      2.47 o 
   3  11  10       22.33       14.58      3.37 o 
   4  11  10       57.96       59.19      4.72 o 
   5  11  10       14.64       11.12      3.49 o 
   6  11  10       47.39       52.63      5.08 o 
   0  12  10      199.43      181.72      9.25 o 
   1  12  10      145.07      155.07      6.94 o 
   2  12  10       57.60       47.47      3.61 o 
   3  12  10       13.89       18.85      3.53 o 
   4  12  10        3.67        6.65      3.07 o 
   5  12  10       12.53        9.62      3.51 o 
   0  13  10        5.25        5.79      4.15 o 
   1  13  10       21.19       20.36      3.18 o 
   2  13  10       32.50       38.34      4.20 o 
   3  13  10       23.18       35.97      4.28 o 
   4  13  10        4.24       12.81      3.70 o 
   0  14  10        2.53        6.02      4.35 o 
   1  14  10      115.04      126.11      6.34 o 
   2  14  10       20.84       31.32      3.80 o 
   3  14  10       12.72        8.18      3.53 o 
   0  15  10       34.26       34.39      6.32 o 
   1  15  10        5.28        6.25      4.93 o 
   2  15  10        4.02        5.70      3.59 o 
   2   0  11       99.42      107.10      4.49 o 
   4   0  11       21.40       22.76      2.78 o 
   6   0  11     1373.82     1412.83     18.74 o 
   8   0  11      639.53      652.59     16.26 o 
   1   1  11       10.20       16.55      1.32 o 
   2   1  11      277.93      281.95      3.49 o 
   3   1  11      127.95      130.55      4.65 o 
   4   1  11       60.42       73.22      2.26 o 
   5   1  11       51.83       54.85      2.49 o 
   6   1  11       21.80       25.46      3.21 o 
   7   1  11       37.79       51.14      3.77 o 
   8   1  11       38.21       38.78      3.89 o 
   1   2  11      389.80      356.70      3.87 o 
   2   2  11      588.70      578.54      6.04 o 
   3   2  11      118.29      128.73      2.39 o 
   4   2  11      127.79      130.93      2.52 o 
   5   2  11      163.79      165.84      4.08 o 
   6   2  11       86.44       93.82      5.25 o 
   7   2  11       48.47       53.09      3.78 o 
   8   2  11       13.47       13.64      3.68 o 
   1   3  11     1192.14     1223.90      9.45 o 
   2   3  11       74.08       79.86      2.22 o 
   3   3  11      125.98      127.20      2.44 o 
   4   3  11      342.94      345.48      4.23 o 
   5   3  11       86.09       90.53      3.16 o 
   6   3  11       12.35       12.90      2.02 o 
   7   3  11        7.01        7.93      2.54 o 
   8   3  11        2.65        4.43      3.65 o 
   1   4  11      102.65      104.40      2.32 o 
   2   4  11      195.81      192.72      3.06 o 
   3   4  11      186.30      196.62      3.19 o 
   4   4  11       18.62       19.66      1.84 o 
   5   4  11      219.03      209.47      5.04 o 
   6   4  11       35.35       34.32      3.48 o 
   7   4  11       17.06       18.63      3.04 o 
   8   4  11        0.12       -3.75      2.78 o 
   1   5  11       86.38       74.03      2.06 o 
   2   5  11      418.65      409.98      4.71 o 
   3   5  11       27.97       31.98      1.50 o 
   4   5  11       54.94       54.85      2.84 o 
   5   5  11       72.60       75.74      3.35 o 
   6   5  11      110.76      114.81      4.24 o 
   7   5  11        0.39       -1.77      2.42 o 
   8   5  11       11.27       12.04      3.94 o 
   1   6  11      414.97      410.26      5.63 o 
   2   6  11       25.25       26.63      1.78 o 
   3   6  11       75.21       71.26      2.70 o 
   4   6  11       43.81       37.39      2.33 o 
   5   6  11      117.40      121.42      3.77 o 
   6   6  11       38.48       39.12      3.58 o 
   7   6  11        4.18        8.29      2.86 o 
   8   6  11        1.20       -2.26      3.06 o 
   1   7  11       19.15       20.82      1.76 o 
   2   7  11       22.44       19.06      1.71 o 
   3   7  11       71.83       66.38      3.05 o 
   4   7  11      141.95      129.76      4.75 o 
   5   7  11      307.22      295.36      6.29 o 
   6   7  11        9.77        8.99      2.74 o 
   7   7  11       11.48       16.07      3.31 o 
   1   8  11        1.50        2.53      1.38 o 
   2   8  11      109.51      120.34      3.88 o 
   3   8  11       15.20       14.47      2.09 o 
   4   8  11       43.41       44.13      2.90 o 
   5   8  11        7.65       10.59      2.66 o 
   6   8  11       82.01       94.53      4.98 o 
   7   8  11       21.78       26.63      3.73 o 
   1   9  11      271.82      285.83      5.71 o 
   2   9  11       10.28        9.18      1.97 o 
   3   9  11       47.45       40.75      2.81 o 
   4   9  11       90.18       82.08      4.88 o 
   5   9  11      561.95      534.54     11.72 o 
   6   9  11      116.13      106.65      6.73 o 
   7   9  11       73.31       71.42      4.97 o 
   1  10  11      176.48      162.41      4.63 o 
   2  10  11       44.74       43.00      2.90 o 
   3  10  11        6.98        9.07      2.09 o 
   4  10  11       34.04       38.99      4.10 o 
   5  10  11        2.50       -1.39      2.81 o 
   6  10  11      125.39      141.20      7.02 o 
   1  11  11      305.14      317.42      6.52 o 
   2  11  11        4.02        2.93      1.99 o 
   3  11  11        5.10       -2.04      2.56 o 
   4  11  11      116.32      122.15      6.19 o 
   5  11  11       62.16       53.49      4.87 o 
   6  11  11        0.62        3.38      3.52 o 
   1  12  11        6.85        4.49      2.39 o 
   2  12  11        9.15        8.47      2.81 o 
   3  12  11        8.10       12.11      3.19 o 
   4  12  11        0.80        4.34      3.06 o 
   5  12  11        8.05        9.65      3.60 o 
   1  13  11       92.46       86.05      5.88 o 
   2  13  11        4.66        6.01      2.92 o 
   3  13  11        3.89        4.05      3.07 o 
   4  13  11        1.51       -2.76      3.00 o 
   1  14  11      103.39      102.29      6.05 o 
   2  14  11        2.16        1.56      3.11 o 
   3  14  11       37.34       57.28      6.90 o 
   1  15  11        4.12        0.36      4.06 o 
   0   0  12     1600.50     1675.83     20.68 o 
   2   0  12      592.56      597.38      7.94 o 
   4   0  12      238.90      234.59      4.97 o 
   6   0  12      112.63      120.98      5.17 o 
   8   0  12       31.77       37.48      4.94 o 
   0   1  12     3106.98     3147.45     25.01 o 
   1   1  12      252.55      242.53      3.20 o 
   2   1  12      125.19      147.62      2.90 o 
   3   1  12       21.03       21.36      1.95 o 
   4   1  12      132.42      125.55      2.75 o 
   5   1  12      507.38      507.77      6.90 o 
   6   1  12      330.13      334.78     10.67 o 
   7   1  12      269.13      269.57      7.54 o 
   8   1  12        4.75        0.60      4.39 o 
   0   2  12     1158.92     1121.39     12.14 o 
   1   2  12       99.51       89.89      2.25 o 
   2   2  12       19.53       22.70      1.36 o 
   3   2  12       12.77        8.74      1.16 o 
   4   2  12      103.94      109.60      2.42 o 
   5   2  12      374.93      377.72      6.93 o 
   6   2  12      229.56      227.75      6.98 o 
   7   2  12      104.85      101.68      5.35 o 
   8   2  12        5.42        0.01      3.01 o 
   0   3  12      580.60      600.93      8.01 o 
   1   3  12      315.15      327.69      3.79 o 
   2   3  12       16.32       16.69      1.23 o 
   3   3  12      160.64      152.68      2.94 o 
   4   3  12       35.97       32.89      2.16 o 
   5   3  12      733.84      720.94     10.79 o 
   6   3  12      448.78      443.85      7.70 o 
   7   3  12       41.62       40.66      3.77 o 
   8   3  12       40.28       44.18      5.54 o 
   0   4  12      245.98      251.21      4.94 o 
   1   4  12       81.40       73.54      1.94 o 
   2   4  12       28.50       29.59      1.74 o 
   3   4  12      475.06      458.36      5.25 o 
   4   4  12      194.53      204.25      4.77 o 
   5   4  12      556.27      555.81      8.43 o 
   6   4  12      220.04      225.23      5.60 o 
   7   4  12       12.82       16.16      4.24 o 
   8   4  12       36.05       32.00      5.21 o 
   0   5  12      341.62      321.95      7.71 o 
   1   5  12        2.00        1.86      1.36 o 
   2   5  12      208.85      195.59      3.27 o 
   3   5  12       84.47       82.24      2.21 o 
   4   5  12      207.05      201.73      4.43 o 
   5   5  12      146.28      149.09      4.14 o 
   6   5  12      107.42      109.20      4.38 o 
   7   5  12       25.85       24.17      3.36 o 
   8   5  12       14.94       17.60      3.93 o 
   0   6  12      124.31      122.27     10.78 o 
   1   6  12        2.63        2.71      1.42 o 
   2   6  12      198.27      208.12      3.69 o 
   3   6  12        0.38        2.44      1.34 o 
   4   6  12       43.98       41.42      2.46 o 
   5   6  12       44.31       45.59      2.79 o 
   6   6  12        5.57        5.46      2.60 o 
   7   6  12       65.04       65.83      4.48 o 
   0   7  12     2089.80     1998.46     22.71 o 
   1   7  12       53.55       54.71      2.42 o 
   2   7  12      616.16      604.55      7.54 o 
   3   7  12       24.87       28.62      2.44 o 
   4   7  12      184.29      179.76      4.40 o 
   5   7  12      125.93      121.24      4.34 o 
   6   7  12       14.32       18.02      3.13 o 
   7   7  12      114.78      129.20      5.88 o 
   0   8  12      125.23      120.81      4.57 o 
   1   8  12      443.03      411.40      6.11 o 
   2   8  12      366.83      347.75      6.39 o 
   3   8  12      209.04      185.08      4.92 o 
   4   8  12      208.20      199.47      5.21 o 
   5   8  12       54.93       53.62      4.47 o 
   6   8  12        3.18        4.08      4.34 o 
   7   8  12       34.23       34.71      4.07 o 
   0   9  12      149.41      129.19      4.91 o 
   1   9  12      327.72      311.40      6.10 o 
   2   9  12       39.39       39.67      2.78 o 
   3   9  12        6.65        4.54      1.96 o 
   4   9  12        4.70        6.02      2.37 o 
   5   9  12       72.12       75.44      5.16 o 
   6   9  12       16.09       17.11      3.89 o 
   0  10  12       17.00       14.37      2.67 o 
   1  10  12       46.85       42.68      3.16 o 
   2  10  12       39.05       40.34      2.93 o 
   3  10  12      118.18      103.75      4.10 o 
   4  10  12       12.75       14.48      3.28 o 
   5  10  12       37.20       40.51      4.52 o 
   6  10  12       25.53       26.20      4.39 o 
   0  11  12       67.01       55.75      4.58 o 
   1  11  12      161.45      160.64      5.44 o 
   2  11  12       34.91       27.17      2.77 o 
   3  11  12       23.99       17.48      3.38 o 
   4  11  12       12.00       13.71      5.15 o 
   5  11  12       35.44       49.56      5.06 o 
   0  12  12       78.45       79.13      6.89 o 
   1  12  12        4.30        4.69      2.76 o 
   2  12  12        7.62        6.66      2.38 o 
   3  12  12       12.98       14.90      3.38 o 
   4  12  12        1.13       -1.68      3.02 o 
   5  12  12       20.47       23.81      4.34 o 
   0  13  12       76.73       95.95      7.87 o 
   1  13  12       10.88       15.82      3.75 o 
   2  13  12       25.87       28.38      4.02 o 
   3  13  12       40.79       48.28      4.81 o 
   4  13  12       15.97       19.71      6.02 o 
   0  14  12       16.90        2.01      4.68 o 
   1  14  12       51.25       58.29      5.82 o 
   2  14  12        0.02       -1.62      3.21 o 
   2   0  13      495.33      513.29      7.44 o 
   4   0  13      103.26       99.99      4.07 o 
   6   0  13      175.26      180.45      9.07 o 
   8   0  13       59.42       68.15     10.54 o 
   1   1  13       24.64       33.05      1.42 o 
   2   1  13      164.07      165.42      3.47 o 
   3   1  13        4.86        3.30      1.13 o 
   4   1  13      233.85      234.72      4.00 o 
   5   1  13       57.49       65.84      3.11 o 
   6   1  13      104.21      102.43      5.96 o 
   7   1  13       27.87       40.59      4.15 o 
   8   1  13       20.74       23.15      5.46 o 
   1   2  13      210.58      191.08      3.27 o 
   2   2  13       26.28       26.44      1.42 o 
   3   2  13       35.25       33.62      1.71 o 
   4   2  13       72.38       75.27      3.33 o 
   5   2  13       42.64       41.78      2.81 o 
   6   2  13       98.36      100.45      5.01 o 
   7   2  13        7.58        5.96      3.51 o 
   8   2  13       15.04        9.20      3.50 o 
   1   3  13       12.37       16.92      1.18 o 
   2   3  13       80.93       81.95      2.37 o 
   3   3  13      331.80      329.02      4.45 o 
   4   3  13      108.21      111.38      2.84 o 
   5   3  13      447.52      454.40     10.84 o 
   6   3  13       30.00       28.27      2.77 o 
   7   3  13       77.85       84.13      6.38 o 
   8   3  13        0.35       -2.42      3.34 o 
   1   4  13      194.49      208.69      4.00 o 
   2   4  13      138.14      140.59      2.83 o 
   3   4  13      281.62      277.34      4.11 o 
   4   4  13       68.04       70.90      2.73 o 
   5   4  13      345.90      339.36      6.58 o 
   6   4  13       99.57      106.73      4.25 o 
   7   4  13        4.23        6.70      3.13 o 
   8   4  13        5.18        9.13      4.07 o 
   1   5  13      173.28      175.91      3.78 o 
   2   5  13       23.48       23.86      1.74 o 
   3   5  13      591.34      586.52      6.31 o 
   4   5  13      177.95      153.80      4.08 o 
   5   5  13       18.58       15.04      2.14 o 
   6   5  13       36.91       25.85      2.82 o 
   7   5  13       25.34       26.16      4.00 o 
   1   6  13      113.99      129.53      3.44 o 
   2   6  13       54.27       50.82      2.40 o 
   3   6  13      109.13       96.60      3.36 o 
   4   6  13        1.08        0.89      1.65 o 
   5   6  13       26.15       20.01      2.19 o 
   6   6  13      236.75      247.92      6.95 o 
   7   6  13       32.53       38.56      3.92 o 
   1   7  13      225.81      222.78      4.50 o 
   2   7  13      411.73      398.84      6.83 o 
   3   7  13        7.48        6.19      2.01 o 
   4   7  13       35.23       32.70      2.77 o 
   5   7  13      131.66      133.55      4.61 o 
   6   7  13       22.70       25.89      3.34 o 
   7   7  13        3.30        4.15      3.32 o 
   1   8  13      289.41      294.63      5.91 o 
   2   8  13       27.04       27.07      2.51 o 
   3   8  13      290.39      272.82      5.97 o 
   4   8  13       83.47       81.60      3.78 o 
   5   8  13       78.88       78.70      5.06 o 
   6   8  13       10.43       16.93      3.74 o 
   7   8  13        6.12        6.81      3.64 o 
   1   9  13        4.75        5.28      1.88 o 
   2   9  13       94.30       80.88      3.64 o 
   3   9  13       13.51       12.82      2.25 o 
   4   9  13        3.07        2.22      2.04 o 
   5   9  13       78.83       83.08      6.44 o 
   6   9  13       32.43       37.33      4.65 o 
   1  10  13        6.82        4.13      1.84 o 
   2  10  13       60.26       56.38      3.31 o 
   3  10  13       39.84       32.65      2.88 o 
   4  10  13       25.11       28.79      4.33 o 
   5  10  13       20.47       25.11      4.14 o 
   6  10  13       26.77       36.53      5.67 o 
   1  11  13       23.10       24.01      2.69 o 
   2  11  13       33.74       26.91      2.82 o 
   3  11  13       37.11       37.47      4.10 o 
   4  11  13        8.49        7.22      3.27 o 
   5  11  13        3.70        3.96      3.39 o 
   1  12  13       20.49       19.91      3.13 o 
   2  12  13       20.17       15.42      2.77 o 
   3  12  13       17.65       16.99      3.71 o 
   4  12  13        4.77        3.47      3.44 o 
   1  13  13       38.20       42.62      4.40 o 
   2  13  13       20.50       30.92      4.11 o 
   3  13  13       58.63       67.57      5.75 o 
   1  14  13       81.48       77.05      5.70 o 
   2  14  13       12.86        9.76      4.32 o 
   0   0  14      259.55      267.48      6.13 o 
   2   0  14      454.57      465.83      7.86 o 
   4   0  14       16.60       19.98      2.71 o 
   6   0  14      587.57      614.32     23.95 o 
   8   0  14        9.62        8.51      7.35 o 
   0   1  14       62.07       65.26      2.23 o 
   1   1  14       61.63       58.94      1.83 o 
   2   1  14       64.01       66.98      2.00 o 
   3   1  14       55.19       57.72      2.19 o 
   4   1  14       11.37       11.54      1.47 o 
   5   1  14       40.39       40.95      3.05 o 
   6   1  14       25.96       22.89      5.59 o 
   7   1  14      255.31      248.74      9.23 o 
   8   1  14       18.45       22.78      6.35 o 
   0   2  14       29.45       31.01      2.13 o 
   1   2  14        2.76        1.39      0.98 o 
   2   2  14      349.70      349.71      4.54 o 
   3   2  14       74.69       77.23      2.53 o 
   4   2  14      124.94      122.83      3.04 o 
   5   2  14       37.38       45.38      4.44 o 
   6   2  14       60.13       58.00      3.76 o 
   7   2  14       16.67       11.60      3.27 o 
   8   2  14        0.66        0.60      3.79 o 
   0   3  14      730.49      699.60     10.60 o 
   1   3  14       86.15       83.66      2.59 o 
   2   3  14      209.48      210.28      6.26 o 
   3   3  14      144.54      144.68      3.08 o 
   4   3  14      307.77      298.03      4.32 o 
   5   3  14       64.32       63.10      3.31 o 
   6   3  14        4.90        3.16      2.28 o 
   7   3  14        0.55        2.88      2.58 o 
   8   3  14       27.80       22.91      4.90 o 
   0   4  14     3698.03     3525.30     31.79 o 
   1   4  14      348.09      350.65      6.51 o 
   2   4  14      729.13      702.86      9.94 o 
   3   4  14      205.94      195.40      3.71 o 
   4   4  14        2.21       -0.29      1.41 o 
   5   4  14       23.67       30.48      3.03 o 
   6   4  14        8.91        6.91      2.29 o 
   7   4  14       39.20       38.75      4.37 o 
   0   5  14     1954.46     1891.42     28.99 o 
   1   5  14      136.26      132.52      3.50 o 
   2   5  14      138.04      141.71      3.36 o 
   3   5  14       72.44       77.52      2.64 o 
   4   5  14       65.60       69.52      3.52 o 
   5   5  14       39.63       37.39      2.65 o 
   6   5  14       11.22       10.96      2.43 o 
   7   5  14       22.84       23.58      6.23 o 
   0   6  14     1406.77     1419.12     21.02 o 
   1   6  14      633.15      632.84     10.62 o 
   2   6  14      115.39      124.22      3.54 o 
   3   6  14      187.78      184.65      4.84 o 
   4   6  14       78.58       70.92      3.50 o 
   5   6  14       45.62       44.49      3.18 o 
   6   6  14       11.84       12.87      3.69 o 
   7   6  14       19.65       16.86      3.83 o 
   0   7  14       70.66       74.24      3.88 o 
   1   7  14      125.83      121.25      5.19 o 
   2   7  14       22.11       18.97      2.24 o 
   3   7  14      136.81      154.18      4.32 o 
   4   7  14       43.59       45.68      3.09 o 
   5   7  14      210.15      205.26      5.61 o 
   6   7  14       75.05       66.00      5.07 o 
   7   7  14       21.09       22.47      4.15 o 
   0   8  14      202.84      216.04      6.23 o 
   1   8  14        0.28        1.13      1.73 o 
   2   8  14       16.11       15.75      2.28 o 
   3   8  14       14.05       15.35      2.35 o 
   4   8  14       13.10       11.38      2.40 o 
   5   8  14       75.54       81.79      5.34 o 
   6   8  14      129.44      135.70      9.26 o 
   0   9  14       72.10       66.61      3.91 o 
   1   9  14      155.72      163.83      4.72 o 
   2   9  14        2.09        1.76      1.75 o 
   3   9  14        8.68       12.02      2.36 o 
   4   9  14        2.99        2.17      2.10 o 
   5   9  14      121.01      117.13      7.33 o 
   6   9  14        6.29        1.48      3.39 o 
   0  10  14      200.16      193.43      7.44 o 
   1  10  14       21.21       22.88      2.55 o 
   2  10  14       12.35       13.00      2.41 o 
   3  10  14        3.01        2.76      2.14 o 
   4  10  14       74.09       75.73      5.31 o 
   5  10  14       41.16       54.24      8.34 o 
   0  11  14        7.17        9.48      3.91 o 
   1  11  14       41.92       48.25      3.20 o 
   2  11  14       45.21       43.08      3.28 o 
   3  11  14       28.39       27.18      3.29 o 
   4  11  14       52.46       44.98      4.72 o 
   5  11  14       67.17       65.36      5.46 o 
   0  12  14       64.01       35.28      7.82 o 
   1  12  14       58.61       67.75      4.33 o 
   2  12  14        5.27        4.53      2.40 o 
   3  12  14        2.62        3.87      3.16 o 
   4  12  14        0.20       -0.02      3.28 o 
   0  13  14      101.82      115.45     14.29 o 
   1  13  14        1.86        4.89      3.23 o 
   2  13  14        1.12       -0.03      4.26 o 
   3  13  14        3.66       10.68      3.70 o 
   0  14  14       14.83       16.15      5.84 o 
   2   0  15       11.17       11.09      1.79 o 
   4   0  15       89.18       92.74      4.61 o 
   6   0  15       26.58       33.09      7.65 o 
   8   0  15        0.70       -3.98      6.55 o 
   1   1  15      114.32      121.29      2.55 o 
   2   1  15       96.63       96.42      2.42 o 
   3   1  15       10.45       11.05      1.50 o 
   4   1  15       18.65       15.45      2.55 o 
   5   1  15       98.12       92.19      3.56 o 
   6   1  15       50.00       54.44      4.78 o 
   7   1  15       16.77       15.60      5.13 o 
   8   1  15        3.95        6.04     12.91 o 
   1   2  15      229.14      222.50      3.79 o 
   2   2  15      101.92      105.44      2.96 o 
   3   2  15       10.66        8.76      1.42 o 
   4   2  15      343.34      331.94      5.07 o 
   5   2  15       93.87       89.24      5.12 o 
   6   2  15       20.33       21.66      3.01 o 
   7   2  15       11.02       11.10      3.32 o 
   1   3  15      490.14      488.82      7.95 o 
   2   3  15      790.10      747.56      8.55 o 
   3   3  15      141.86      125.10      3.48 o 
   4   3  15      230.92      235.11      4.07 o 
   5   3  15      252.06      243.09      6.26 o 
   6   3  15       26.62       25.54      3.10 o 
   7   3  15       49.62       52.95      5.36 o 
   1   4  15       74.95       77.58      2.86 o 
   2   4  15      249.80      244.83      4.76 o 
   3   4  15      178.81      167.50      3.71 o 
   4   4  15       64.76       71.20      4.03 o 
   5   4  15      121.88      127.31      5.85 o 
   6   4  15       15.50       14.16      2.56 o 
   7   4  15        9.17        1.14      3.01 o 
   1   5  15       51.93       51.21      2.36 o 
   2   5  15      135.31      125.78      3.30 o 
   3   5  15       42.72       41.72      2.78 o 
   4   5  15      221.76      219.08      5.02 o 
   5   5  15       74.12       77.94      3.82 o 
   6   5  15       38.76       42.11      3.66 o 
   7   5  15       62.36       60.27      6.89 o 
   1   6  15     1685.75     1659.10     15.38 o 
   2   6  15       28.99       36.14      2.36 o 
   3   6  15      267.89      254.57      6.44 o 
   4   6  15        8.15        9.58      2.32 o 
   5   6  15        9.67        8.27      2.33 o 
   6   6  15       35.57       51.59      4.71 o 
   7   6  15        2.11       -1.99      3.55 o 
   1   7  15      404.67      417.97      6.56 o 
   2   7  15       53.57       56.75      3.13 o 
   3   7  15       22.98       20.08      2.32 o 
   4   7  15        9.97        7.88      2.30 o 
   5   7  15       71.72       72.56      3.84 o 
   6   7  15        9.77        7.86      3.41 o 
   1   8  15      579.82      591.01      8.12 o 
   2   8  15       41.50       37.58      2.87 o 
   3   8  15       71.88       75.97      3.75 o 
   4   8  15       19.38       15.70      2.58 o 
   5   8  15       29.37       37.82      4.79 o 
   6   8  15        4.86        3.12      3.50 o 
   1   9  15      289.45      291.74      6.54 o 
   2   9  15       65.47       68.01      3.55 o 
   3   9  15       22.31       23.85      2.79 o 
   4   9  15       27.96       24.93      2.93 o 
   5   9  15       13.03       12.00      3.64 o 
   6   9  15        6.58        7.01      3.72 o 
   1  10  15        0.05       -0.03      1.87 o 
   2  10  15      107.52       94.96      4.21 o 
   3  10  15       31.76       31.18      3.07 o 
   4  10  15       28.10       23.78      4.04 o 
   5  10  15        6.03        8.22      4.34 o 
   1  11  15       18.42       14.18      3.17 o 
   2  11  15       13.09       12.80      2.58 o 
   3  11  15        0.02       -1.36      2.23 o 
   4  11  15       15.85       16.34      3.95 o 
   1  12  15        1.04       -1.08      2.50 o 
   2  12  15       24.88       26.10      3.12 o 
   3  12  15       16.11       15.33      3.83 o 
   1  13  15        3.84        2.68      3.14 o 
   2  13  15        4.69       -2.92      3.92 o 
   0   0  16       80.77       76.16      4.05 o 
   2   0  16       58.88       70.23      4.57 o 
   4   0  16       96.25       90.32      4.25 o 
   6   0  16      768.50      842.04     29.06 o 
   0   1  16      133.18      128.83      3.86 o 
   1   1  16       43.22       42.82      2.01 o 
   2   1  16       87.13       79.18      2.33 o 
   3   1  16        9.74        8.22      1.43 o 
   4   1  16       81.35       74.92      3.49 o 
   5   1  16      217.87      231.96      5.45 o 
   6   1  16        3.29        1.43      2.76 o 
   7   1  16       12.86       11.66      3.94 o 
   0   2  16      578.98      582.91     10.13 o 
   1   2  16       33.31       39.23      1.96 o 
   2   2  16       13.32       13.45      1.60 o 
   3   2  16       20.62       21.85      1.82 o 
   4   2  16       52.73       55.11      2.48 o 
   5   2  16       21.58       25.86      3.19 o 
   6   2  16      275.54      283.56      7.29 o 
   7   2  16       65.31       58.46      4.76 o 
   0   3  16      563.47      535.45     10.22 o 
   1   3  16       71.64       73.44      3.43 o 
   2   3  16      237.13      233.24      4.75 o 
   3   3  16       91.51       85.16      2.91 o 
   4   3  16      138.90      145.56      4.21 o 
   5   3  16      555.46      554.51      9.75 o 
   6   3  16        6.74        6.12      2.66 o 
   7   3  16       15.89       21.43      3.73 o 
   0   4  16       84.41       85.32      3.62 o 
   1   4  16      437.31      442.82      6.52 o 
   2   4  16       40.11       33.31      2.04 o 
   3   4  16      244.80      242.49      4.55 o 
   4   4  16      142.43      143.64      4.28 o 
   5   4  16        1.20       -0.23      2.06 o 
   6   4  16       41.17       43.15      4.12 o 
   7   4  16        1.66        3.83      3.07 o 
   0   5  16     2415.99     2427.61     27.12 o 
   1   5  16       26.71       31.15      2.30 o 
   2   5  16      106.52      112.22      3.28 o 
   3   5  16      109.66      100.17      3.83 o 
   4   5  16      155.62      162.42      5.32 o 
   5   5  16        2.79        0.11      2.09 o 
   6   5  16       25.31       26.71      3.39 o 
   7   5  16        1.88        0.73      3.95 o 
   0   6  16      456.19      457.15      9.16 o 
   1   6  16      155.21      172.42      4.32 o 
   2   6  16       51.58       51.23      2.84 o 
   3   6  16        3.23        2.13      1.87 o 
   4   6  16       30.38       32.30      2.93 o 
   5   6  16       19.18       18.93      2.78 o 
   6   6  16        9.01       10.81      3.47 o 
   0   7  16      707.62      675.80     13.75 o 
   1   7  16      133.34      139.03      4.00 o 
   2   7  16      102.31      103.68      4.00 o 
   3   7  16       34.62       34.46      2.85 o 
   4   7  16        0.11        1.37      2.06 o 
   5   7  16        2.51        4.04      2.32 o 
   6   7  16       12.49       12.76      3.70 o 
   0   8  16       76.06       81.22      4.42 o 
   1   8  16      259.50      258.98      5.38 o 
   2   8  16       57.39       52.70      3.24 o 
   3   8  16      165.49      171.32      4.88 o 
   4   8  16       41.02       40.03      3.30 o 
   5   8  16        5.61        4.36      3.35 o 
   6   8  16       80.66       84.30      5.86 o 
   0   9  16      102.67       85.77      5.46 o 
   1   9  16       34.38       33.00      2.91 o 
   2   9  16       46.18       35.62      3.02 o 
   3   9  16       55.51       56.86      3.59 o 
   4   9  16       11.11       10.40      2.62 o 
   5   9  16       58.38       66.06      5.42 o 
   0  10  16       88.39       89.15      7.14 o 
   1  10  16        0.55       -1.40      1.87 o 
   2  10  16       29.11       30.64      3.10 o 
   3  10  16       39.01       38.31      4.43 o 
   4  10  16       18.97       16.08      4.81 o 
   5  10  16        0.47       -2.81      3.23 o 
   0  11  16       63.31       64.81      6.64 o 
   1  11  16        1.08       -2.07      2.15 o 
   2  11  16       54.10       60.26      3.84 o 
   3  11  16       12.65       13.50      2.79 o 
   4  11  16       34.16       35.26      4.66 o 
   0  12  16        9.77       16.93      5.06 o 
   1  12  16       21.96       30.60      3.63 o 
   2  12  16       24.41       34.00      3.80 o 
   3  12  16       47.76       58.99      5.33 o 
   0  13  16       11.64        7.77      5.40 o 
   1  13  16       10.23        8.78      3.19 o 
   2   0  17      150.82      150.56      4.40 o 
   4   0  17       17.33       17.98      4.02 o 
   6   0  17      589.84      628.75     24.73 o 
   1   1  17        8.89        7.76      1.41 o 
   2   1  17       29.29       28.95      1.91 o 
   3   1  17       40.45       34.65      1.98 o 
   4   1  17       36.55       41.53      2.38 o 
   5   1  17       71.42       76.29      3.89 o 
   6   1  17       19.55       26.54      4.21 o 
   7   1  17        9.23        4.27      3.64 o 
   1   2  17      103.36       92.59      2.78 o 
   2   2  17       29.26       28.08      1.94 o 
   3   2  17       23.19       25.91      2.16 o 
   4   2  17       42.40       48.19      2.68 o 
   5   2  17      205.61      224.88      8.39 o 
   6   2  17      167.93      170.82      7.51 o 
   7   2  17       20.01       22.60      4.47 o 
   1   3  17      684.64      680.27      7.50 o 
   2   3  17        9.75       15.30      2.05 o 
   3   3  17      148.07      155.67      4.36 o 
   4   3  17       22.81       21.01      2.59 o 
   5   3  17       52.78       63.23      3.88 o 
   6   3  17       72.77       76.08      5.09 o 
   7   3  17        0.34        0.56      3.48 o 
   1   4  17      158.19      151.25      3.76 o 
   2   4  17       26.59       30.97      2.31 o 
   3   4  17       78.44       75.81      2.93 o 
   4   4  17       32.66       32.45      2.69 o 
   5   4  17        3.29        5.63      2.36 o 
   6   4  17       28.48       27.76      3.86 o 
   7   4  17        0.71       -0.13      3.21 o 
   1   5  17      527.55      515.50      7.42 o 
   2   5  17       47.33       47.04      3.21 o 
   3   5  17       56.19       62.16      3.39 o 
   4   5  17        6.47        9.21      2.17 o 
   5   5  17       22.84       22.19      2.93 o 
   6   5  17       49.59       44.78      3.90 o 
   1   6  17        0.43       -0.55      1.67 o 
   2   6  17        9.54        5.35      1.80 o 
   3   6  17       11.47       10.51      2.22 o 
   4   6  17       56.29       48.61      3.60 o 
   5   6  17        1.86        1.27      2.30 o 
   6   6  17        2.04       -2.23      2.59 o 
   1   7  17       53.16       50.79      2.86 o 
   2   7  17       15.60       20.73      2.51 o 
   3   7  17       21.11       20.34      2.60 o 
   4   7  17       15.02       18.25      2.79 o 
   5   7  17       29.05       27.74      3.21 o 
   6   7  17        6.81        6.99      3.57 o 
   1   8  17       23.12       23.39      2.67 o 
   2   8  17       40.99       43.15      3.26 o 
   3   8  17       46.04       41.99      3.22 o 
   4   8  17       80.88       78.50      4.09 o 
   5   8  17       51.52       67.49      5.28 o 
   1   9  17       46.77       47.87      4.22 o 
   2   9  17        2.35        3.14      2.10 o 
   3   9  17       37.98       50.63      3.63 o 
   4   9  17       49.68       48.33      3.71 o 
   5   9  17       99.08      107.73     11.87 o 
   1  10  17        1.22        1.33      2.29 o 
   2  10  17       28.99       29.36      2.86 o 
   3  10  17       82.56       85.34      4.33 o 
   4  10  17        8.14        6.07      3.57 o 
   1  11  17        0.39        5.69      2.58 o 
   2  11  17       16.51       18.80      3.00 o 
   3  11  17       49.82       54.51      3.96 o 
   1  12  17       34.50       35.45      3.95 o 
   2  12  17        1.65       -0.70      2.79 o 
   0   0  18       39.26       35.83      4.57 o 
   2   0  18      357.17      336.17      7.85 o 
   4   0  18       91.26       96.97      4.90 o 
   6   0  18       11.74       28.17      6.55 o 
   0   1  18       19.44       18.00      2.75 o 
   1   1  18       47.07       38.77      2.32 o 
   2   1  18       28.01       26.95      1.99 o 
   3   1  18       52.06       55.52      2.61 o 
   4   1  18       89.12       88.54      4.30 o 
   5   1  18        5.72        5.54      2.58 o 
   6   1  18      100.89       98.03     20.94 o 
   7   1  18        1.79        4.11      5.81 o 
   0   2  18      116.98      126.36      4.39 o 
   1   2  18        5.48        5.63      1.46 o 
   2   2  18      146.27      145.61      3.54 o 
   3   2  18       36.54       36.26      2.53 o 
   4   2  18       36.99       28.25      2.65 o 
   5   2  18      102.49      115.12      5.37 o 
   6   2  18       35.53       41.35      9.29 o 
   7   2  18       22.75       29.32     12.82 o 
   0   3  18       33.82       31.84      2.93 o 
   1   3  18      153.23      159.37      4.41 o 
   2   3  18       64.20       67.38      3.02 o 
   3   3  18      110.26      115.16      4.00 o 
   4   3  18       74.09       76.90      4.08 o 
   5   3  18      110.28      120.83      6.53 o 
   6   3  18      160.39      171.97      8.48 o 
   0   4  18      149.76      153.54      5.56 o 
   1   4  18       32.05       30.33      2.52 o 
   2   4  18       53.86       49.13      2.83 o 
   3   4  18       30.85       28.59      2.36 o 
   4   4  18        3.45       -0.94      1.83 o 
   5   4  18       93.47      103.23      4.52 o 
   6   4  18        0.51       -1.28      3.49 o 
   0   5  18       27.37       17.77      2.70 o 
   1   5  18       17.19       13.75      1.91 o 
   2   5  18       48.83       48.15      3.00 o 
   3   5  18        7.11        5.03      2.82 o 
   4   5  18       82.76       70.61      3.53 o 
   5   5  18       97.16      102.03      4.55 o 
   6   5  18        4.02        4.37      3.33 o 
   0   6  18      299.43      279.06      8.88 o 
   1   6  18       80.05       83.38      3.70 o 
   2   6  18       42.66       46.54      3.17 o 
   3   6  18       60.29       55.13      3.47 o 
   4   6  18       27.73       27.51      2.73 o 
   5   6  18       55.90       57.17      3.79 o 
   6   6  18       21.23       24.53      3.63 o 
   0   7  18       35.08       32.40      3.34 o 
   1   7  18      199.78      193.45      5.42 o 
   2   7  18       34.02       34.87      3.02 o 
   3   7  18       15.93       15.69      2.61 o 
   4   7  18       15.35       15.14      2.75 o 
   5   7  18       35.06       31.81      3.37 o 
   0   8  18       19.33       12.38      3.39 o 
   1   8  18       87.45       95.66      4.54 o 
   2   8  18      188.97      194.97      5.73 o 
   3   8  18       25.08       19.91      2.62 o 
   4   8  18       56.73       62.91      3.97 o 
   5   8  18       27.18       27.42      4.95 o 
   0   9  18        1.90        0.71      3.44 o 
   1   9  18       47.38       54.97      3.55 o 
   2   9  18       33.66       35.52      3.18 o 
   3   9  18       27.86       32.90      3.36 o 
   4   9  18       62.83       70.16      4.24 o 
   0  10  18       24.96       38.15      5.94 o 
   1  10  18        0.90        1.40      2.44 o 
   2  10  18       22.16       24.32      3.10 o 
   3  10  18       16.49       14.22      2.98 o 
   4  10  18       25.02       31.48      4.64 o 
   0  11  18        6.40        5.31      4.40 o 
   1  11  18       44.92       40.03      3.79 o 
   2  11  18        3.40        3.09      2.74 o 
   3  11  18        1.53       -3.62      2.41 o 
   0  12  18       55.00       66.55      7.42 o 
   1  12  18        0.48       -2.45      2.76 o 
   2   0  19      261.07      246.71      6.98 o 
   4   0  19        3.49       -0.62      2.62 o 
   6   0  19       92.82       62.94      9.88 o 
   1   1  19      203.89      197.50      4.41 o 
   2   1  19        1.86        1.86      1.50 o 
   3   1  19       97.92       94.78      3.58 o 
   4   1  19       34.27       30.36      2.72 o 
   5   1  19      132.67      135.00      5.21 o 
   6   1  19       65.34       82.74      6.68 o 
   1   2  19       95.76       80.32      3.11 o 
   2   2  19       26.96       25.23      2.04 o 
   3   2  19       24.55       24.40      2.17 o 
   4   2  19       93.97       94.59      6.87 o 
   5   2  19        4.00        2.43      2.59 o 
   6   2  19       15.44       17.32      4.26 o 
   1   3  19       49.10       46.53      2.72 o 
   2   3  19       67.01       64.84      2.80 o 
   3   3  19       31.73       27.32      2.25 o 
   4   3  19      160.42      164.57      7.56 o 
   5   3  19      154.07      156.39      7.77 o 
   6   3  19       23.10       17.19      4.36 o 
   1   4  19        5.59        5.60      1.42 o 
   2   4  19       18.05       18.20      2.04 o 
   3   4  19        5.34        0.38      2.04 o 
   4   4  19       31.16       26.40      3.42 o 
   5   4  19       39.87       36.96      3.70 o 
   6   4  19        3.06        1.46      3.06 o 
   1   5  19      356.19      354.34      6.08 o 
   2   5  19        6.82        5.28      1.82 o 
   3   5  19       17.01       19.17      2.79 o 
   4   5  19       91.09       90.05      3.93 o 
   5   5  19       16.48       15.95      2.96 o 
   6   5  19        5.65        3.05      3.17 o 
   1   6  19      201.46      199.25      5.00 o 
   2   6  19        1.33       -1.69      1.99 o 
   3   6  19       35.29       30.51      2.97 o 
   4   6  19        5.58        5.30      2.25 o 
   5   6  19       33.87       34.89      3.50 o 
   1   7  19      423.68      433.51      8.02 o 
   2   7  19       49.00       52.34      3.82 o 
   3   7  19       27.93       28.32      3.02 o 
   4   7  19       28.13       34.40      3.36 o 
   5   7  19       21.43       24.11      3.33 o 
   1   8  19       67.72       78.98      4.64 o 
   2   8  19       81.53       80.29      4.10 o 
   3   8  19       87.29       95.82      4.64 o 
   4   8  19        2.06        0.02      2.43 o 
   1   9  19        5.31        4.70      2.58 o 
   2   9  19       95.56      100.20      4.59 o 
   3   9  19       17.16       27.23      3.05 o 
   4   9  19       34.73       36.44      3.72 o 
   1  10  19       25.16       47.68      4.06 o 
   2  10  19        7.29        4.20      2.48 o 
   3  10  19       15.48       21.13      3.31 o 
   1  11  19        6.70        4.15      3.36 o 
   2  11  19       12.38       10.38      3.31 o 
   0   0  20      215.80      176.10      8.67 o 
   2   0  20        4.36        3.78      2.91 o 
   4   0  20       85.50       80.99      6.52 o 
   6   0  20      343.33      364.32     20.47 o 
   0   1  20       15.70       14.19      2.80 o 
   1   1  20       23.80       23.53      2.26 o 
   2   1  20       25.45       27.99      2.36 o 
   3   1  20        4.32        0.99      1.75 o 
   4   1  20       20.14       17.24      2.52 o 
   5   1  20        8.19       14.05      3.22 o 
   6   1  20       65.51       67.92     11.79 o 
   0   2  20       93.34       84.75      5.53 o 
   1   2  20        5.89        4.60      1.83 o 
   2   2  20        0.37       -0.47      1.57 o 
   3   2  20       39.91       39.53      2.79 o 
   4   2  20       17.58       17.34      2.96 o 
   5   2  20       13.81       17.38      3.47 o 
   6   2  20       81.21       87.83      8.28 o 
   0   3  20       82.33       76.16      4.49 o 
   1   3  20       28.84       29.54      2.41 o 
   2   3  20       19.65       20.60      2.31 o 
   3   3  20        6.02        1.67      1.65 o 
   4   3  20        5.59        2.79      2.71 o 
   5   3  20       16.73       20.87      3.65 o 
   6   3  20       42.83       39.96      5.30 o 
   0   4  20       35.43       30.90      3.52 o 
   1   4  20      119.93      120.49      3.73 o 
   2   4  20        4.83        5.20      1.77 o 
   3   4  20        1.50       -0.17      2.02 o 
   4   4  20        0.47       -1.44      2.33 o 
   5   4  20       75.08       89.66      5.49 o 
   0   5  20      387.09      353.74     10.21 o 
   1   5  20        4.18        2.49      1.78 o 
   2   5  20        5.91        4.49      1.84 o 
   3   5  20        4.98        3.03      2.32 o 
   4   5  20       38.28       34.53      3.36 o 
   5   5  20        6.12        5.31      2.74 o 
   0   6  20      411.93      421.91     13.69 o 
   1   6  20      134.94      135.62      4.36 o 
   2   6  20        6.56        8.54      2.55 o 
   3   6  20       75.17       87.96      4.69 o 
   4   6  20       38.01       37.29      3.19 o 
   5   6  20       13.29       10.59      2.92 o 
   0   7  20        2.68        4.27      3.06 o 
   1   7  20       32.21       35.60      3.34 o 
   2   7  20        9.84       10.22      2.76 o 
   3   7  20       10.89        5.10      2.52 o 
   4   7  20        2.33       -0.87      2.21 o 
   0   8  20      256.15      266.18      9.28 o 
   1   8  20       29.39       28.39      3.10 o 
   2   8  20        7.70        6.10      2.47 o 
   3   8  20      125.98      142.00      6.06 o 
   4   8  20       60.75       61.97      4.24 o 
   0   9  20        4.08        3.84      4.15 o 
   1   9  20       44.62       50.71      4.13 o 
   2   9  20       25.28       24.50      3.18 o 
   3   9  20        4.58        2.81      2.48 o 
   0  10  20       22.51       30.18     12.49 o 
   1  10  20       10.62       11.22      3.04 o 
   2  10  20        5.23        6.56      2.85 o 
   2   0  21       29.90       34.90      3.66 o 
   4   0  21        1.58        1.66      3.01 o 
   1   1  21      302.65      300.02      5.73 o 
   2   1  21        4.43        4.79      1.82 o 
   3   1  21       43.98       39.48      2.92 o 
   4   1  21        8.84        9.63      2.37 o 
   5   1  21       30.61       28.36      4.15 o 
   1   2  21       23.17       21.34      2.35 o 
   2   2  21       37.12       35.31      2.64 o 
   3   2  21        9.13        7.28      2.08 o 
   4   2  21       12.86       14.18      2.98 o 
   5   2  21       52.58       57.94      5.64 o 
   1   3  21       30.00       21.02      2.35 o 
   2   3  21       12.90       12.39      2.22 o 
   3   3  21        7.13        4.96      2.00 o 
   4   3  21        6.45        9.96      2.79 o 
   5   3  21       84.25       96.10      5.69 o 
   1   4  21       13.61       10.35      2.20 o 
   2   4  21        2.87        0.62      1.86 o 
   3   4  21        5.06        3.58      2.45 o 
   4   4  21        9.10       10.46      3.63 o 
   5   4  21       36.32       38.03      3.89 o 
   1   5  21        7.46        3.15      2.01 o 
   2   5  21        2.73        5.20      1.86 o 
   3   5  21       45.45       42.50      3.48 o 
   4   5  21       82.03       87.12      4.48 o 
   5   5  21        7.68        4.35      3.49 o 
   1   6  21       20.26       29.09      2.72 o 
   2   6  21        2.09        2.36      2.27 o 
   3   6  21       17.42       18.34      3.20 o 
   4   6  21       25.96       33.33      4.00 o 
   1   7  21       31.07       33.90      3.31 o 
   2   7  21        9.53        9.31      3.23 o 
   3   7  21        6.70        3.61      2.69 o 
   4   7  21       13.75       13.09      2.91 o 
   1   8  21       26.51       32.31      3.31 o 
   2   8  21       12.39       10.72      2.99 o 
   3   8  21       24.17       34.30      3.54 o 
   1   9  21       57.10       62.73      4.03 o 
   2   9  21        3.72        0.43      2.74 o 
   0   0  22       16.04       18.64      4.69 o 
   2   0  22       15.32       13.11      3.10 o 
   4   0  22       21.99       11.52      5.94 o 
   0   1  22       22.72       20.07      3.38 o 
   1   1  22       36.33       42.76      2.82 o 
   2   1  22       53.51       38.88      2.86 o 
   3   1  22       21.10       18.05      2.52 o 
   4   1  22       17.11        8.71      2.50 o 
   5   1  22      110.07      132.68      7.69 o 
   0   2  22       62.06       57.06      4.41 o 
   1   2  22       15.34       13.05      2.19 o 
   2   2  22       25.30       27.91      2.58 o 
   3   2  22        6.67        2.95      2.07 o 
   4   2  22       44.71       46.58      5.06 o 
   5   2  22       35.18       32.81      4.20 o 
   0   3  22      156.44      154.35      9.49 o 
   1   3  22        3.95        3.01      1.92 o 
   2   3  22       67.12       62.94      3.44 o 
   3   3  22       16.16       15.05      2.79 o 
   4   3  22       49.20       41.02      3.93 o 
   5   3  22       95.48      107.45      7.24 o 
   0   4  22       60.70       57.16      6.32 o 
   1   4  22      124.76      122.73      4.35 o 
   2   4  22       11.80       15.01      2.43 o 
   3   4  22       22.04       30.25      3.61 o 
   4   4  22       14.43       12.05      3.07 o 
   0   5  22      576.35      602.18     14.25 o 
   1   5  22       23.22       29.79      3.57 o 
   2   5  22        3.01        1.63      2.49 o 
   3   5  22       32.86       35.13      3.81 o 
   4   5  22       17.51       15.72      3.31 o 
   0   6  22       20.08       17.79      3.91 o 
   1   6  22      127.07      130.40      4.99 o 
   2   6  22       12.68       13.62      3.08 o 
   3   6  22        5.02        6.85      2.59 o 
   4   6  22       18.97       22.43      3.33 o 
   0   7  22       40.51       41.29      5.01 o 
   1   7  22       14.45       11.78      2.72 o 
   2   7  22        1.52        0.72      2.45 o 
   3   7  22        2.19        4.17      2.90 o 
   0   8  22        3.44        3.58      3.44 o 
   1   8  22        6.17        7.82      2.65 o 
   2   8  22        3.81       -3.29      2.66 o 
   0   9  22       31.01       26.36      6.25 o 
   1   9  22        1.17       -0.68      2.48 o 
   2   0  23       33.99       24.30      3.74 o 
   4   0  23        9.90       14.00      3.92 o 
   1   1  23      118.38      110.88      4.03 o 
   2   1  23       10.31        7.11      2.17 o 
   3   1  23        6.87        3.81      2.21 o 
   4   1  23        3.56        7.54      3.17 o 
   1   2  23       51.40       55.50      3.21 o 
   2   2  23        6.81        8.59      2.21 o 
   3   2  23       18.44       17.75      2.75 o 
   4   2  23        4.50       -1.34      2.57 o 
   1   3  23        0.01       -1.00      2.07 o 
   2   3  23        8.57       12.99      2.85 o 
   3   3  23        1.94       -0.09      2.58 o 
   4   3  23        3.95        4.40      2.86 o 
   1   4  23       58.79       62.15      5.55 o 
   2   4  23       17.53       18.36      3.04 o 
   3   4  23       21.36       25.62      3.98 o 
   4   4  23        3.52        3.01      3.08 o 
   1   5  23        2.21        2.24      2.28 o 
   2   5  23       27.79       28.22      3.62 o 
   3   5  23       16.61       19.20      4.69 o 
   1   6  23        4.47        6.18      3.07 o 
   2   6  23        5.39        2.04      2.71 o 
   3   6  23       12.88       15.03      3.37 o 
   1   7  23        3.12        7.92      3.13 o 
   2   7  23       72.41       75.54      4.96 o 
   0   0  24       32.15       28.12      5.70 o 
   2   0  24       59.41       62.57      5.01 o 
   4   0  24        1.74        4.63      3.53 o 
   0   1  24        8.15        7.52      3.08 o 
   1   1  24       19.51       20.92      2.60 o 
   2   1  24       20.17       22.52      2.73 o 
   3   1  24        2.96       -2.65      2.04 o 
   4   1  24        5.76       13.94      3.71 o 
   0   2  24       19.58       13.26      3.42 o 
   1   2  24        9.31        7.70      2.26 o 
   2   2  24       32.79       35.77      4.22 o 
   3   2  24       13.81       12.27      2.65 o 
   0   3  24        1.60        0.80      2.85 o 
   1   3  24       31.01       27.80      2.76 o 
   2   3  24       17.74       17.01      2.80 o 
   3   3  24        4.24        2.51      2.80 o 
   0   4  24      150.38      161.84      7.92 o 
   1   4  24        1.29        1.09      2.14 o 
   2   4  24       61.61       70.38      3.86 o 
   3   4  24       30.71       29.36      3.80 o 
   0   5  24       24.64       28.43      6.16 o 
   1   5  24        0.29        1.67      2.41 o 
   2   5  24        1.29        1.67      2.77 o 
   0   6  24      296.69      288.19     10.48 o 
   1   6  24        2.53        0.34      2.75 o 
   2   6  24        2.95        6.08      2.93 o 
   2   0  25       47.39       66.05      6.32 o 
   1   1  25       18.68       12.92      2.57 o 
   2   1  25        8.41        7.90      2.81 o 
   3   1  25       17.41       20.92      3.06 o 
   1   2  25        2.87        3.75      2.66 o 
   2   2  25        7.04        8.45      2.84 o 
   1   3  25        0.81        1.51      2.37 o 
   2   3  25       16.49       10.77      2.62 o 
   1   4  25       22.05       27.31      3.14 o 
   2   4  25        7.92        4.92      3.03 o 
   1   5  25       42.19       36.73      3.62 o 
   0   0  26        0.95       -2.31      5.31 o 
   0   1  26        3.36        4.14      3.28 o 
   1   1  26       11.18       10.65      2.55 o 
   0   2  26       22.53       40.00      4.74 o 
   1   2  26        5.21        4.69      2.43 o 
                                                 
